# Supplementary material for: RNA sequencing profiling of mRNAs, long noncoding RNAs, and circular RNAs in Trigeminal Ganglion following Temporomandibular Joint inflammation
Source: Front Cell Dev Biol. 2022 Aug 16;10:945793. doi: 10.3389/fcell.2022.945793 (PMC9424726; doi:10.3389/fcell.2022.945793)
Supplement: Supplementary file 3 [file Table5.xls]

ENSMUST00000226067	mmu-miR-1249-5p	Otp
ENSMUST00000123944	mmu-miR-7667-5p	Grin2a
ENSMUST00000149942	mmu-miR-8092	Grin2a
MSTRG.6376.2	mmu-miR-7053-5p	Nwd1
ENSMUST00000149942	mmu-miR-8108	Nr6a1
MSTRG.6376.2	mmu-miR-7001-5p	Gabrg3
ENSMUST00000185727	mmu-miR-3064-5p	Bcl2l11
ENSMUST00000188730	mmu-miR-6340	Nr6a1
ENSMUST00000113671	mmu-miR-1249-5p	Lpp
ENSMUST00000113671	mmu-miR-6391	Scn8a
ENSMUST00000188730	mmu-miR-292b-3p	Nr6a1
MSTRG.6376.2	mmu-miR-7047-5p	Grin2a
ENSMUST00000149942	mmu-miR-6980-5p	Smim1
ENSMUST00000188730	mmu-miR-3082-3p	Nwd1
ENSMUST00000149942	mmu-miR-3473e	Smim1
ENSMUST00000123944	mmu-miR-7019-5p	Bcl2l11
ENSMUST00000123944	mmu-miR-7081-5p	Nwd1
ENSMUST00000149942	mmu-miR-6956-5p	Bcl2l11
ENSMUST00000236498	mmu-miR-7087-3p	Ntn1
ENSMUST00000188730	mmu-miR-135b-5p	Nwd1
MSTRG.6376.2	mmu-miR-698-5p	Nr6a1
ENSMUST00000188730	mmu-miR-7212-5p	Scn8a
ENSMUST00000149942	mmu-miR-6929-5p	Bcl2l11
ENSMUST00000149942	mmu-miR-6369	Smim1
ENSMUST00000225719	mmu-miR-667-5p	Phf21a
MSTRG.6376.2	mmu-miR-6922-5p	Nr6a1
ENSMUST00000149942	mmu-miR-7003-5p	Grin2a
MSTRG.6376.2	mmu-miR-1249-5p	Smim1
MSTRG.6376.2	mmu-miR-6978-5p	Bcl2l11
ENSMUST00000149942	mmu-miR-6540-5p	Bcl2l11
MSTRG.6376.2	mmu-miR-7015-5p	Nwd1
MSTRG.6376.2	mmu-miR-7018-5p	Nr6a1
MSTRG.6376.2	mmu-miR-5125	Nr6a1
ENSMUST00000123944	mmu-miR-6939-5p	Grin2a
ENSMUST00000123944	mmu-miR-7032-3p	Nwd1
ENSMUST00000149942	mmu-miR-6945-3p	Bcl2l11
ENSMUST00000149942	mmu-miR-7222-3p	Gabrg3
MSTRG.6376.2	mmu-miR-6931-5p	Grin2a
ENSMUST00000149942	mmu-miR-6927-3p	Gabrg3
ENSMUST00000236498	mmu-miR-7047-5p	Ntn1
ENSMUST00000225719	mmu-miR-1892	Gabrg3
ENSMUST00000123944	mmu-miR-7069-5p	Nwd1
ENSMUST00000113671	mmu-miR-6990-5p	Scn8a
ENSMUST00000149942	mmu-miR-7665-5p	Bcl2l11
ENSMUST00000225719	mmu-miR-5114	Phf21a
ENSMUST00000225719	mmu-miR-882	Bcl2l11
MSTRG.6376.2	mmu-miR-6354	Smim1
ENSMUST00000113671	mmu-miR-6940-5p	Scn8a
ENSMUST00000123944	mmu-miR-466j	Gabrg3
ENSMUST00000113671	mmu-miR-7089-3p	Scn8a
MSTRG.6376.2	mmu-miR-7681-5p	Grin2a
MSTRG.6376.2	mmu-miR-709	Smim1
ENSMUST00000113671	mmu-miR-125a-3p	Lpp
ENSMUST00000123944	mmu-miR-7647-3p	Grin2a
ENSMUST00000123944	mmu-miR-6953-5p	Bcl2l11
ENSMUST00000149942	mmu-miR-320-5p	Gabrg3
ENSMUST00000149942	mmu-miR-6993-5p	Nwd1
ENSMUST00000188730	mmu-miR-149-5p	Nr6a1
MSTRG.6376.2	mmu-miR-6919-3p	Grin2a
ENSMUST00000149942	mmu-miR-7036b-3p	Bcl2l11
ENSMUST00000123944	mmu-miR-7035-5p	Gabrg3
ENSMUST00000149942	mmu-miR-3620-3p	Bcl2l11
ENSMUST00000149942	mmu-miR-3090-5p	Grin2a
ENSMUST00000188730	mmu-miR-30c-1-3p	Scn8a
ENSMUST00000236498	mmu-miR-8119	Ntn1
MSTRG.6376.2	mmu-miR-6958-3p	Smim1
ENSMUST00000149942	mmu-let-7e-5p	Nr6a1
MSTRG.6376.2	mmu-miR-6367	Nwd1
ENSMUST00000149942	mmu-miR-7081-5p	Nwd1
MSTRG.6376.2	mmu-miR-504-3p	Gabrg3
ENSMUST00000149942	mmu-miR-7041-5p	Gabrg3
ENSMUST00000149942	mmu-miR-7074-5p	Smim1
ENSMUST00000113671	mmu-miR-346-3p	Lpp
ENSMUST00000149942	mmu-miR-7001-5p	Bcl2l11
ENSMUST00000225719	mmu-miR-1188-5p	Gabrg3
ENSMUST00000225719	mmu-miR-6921-5p	Phf21a
ENSMUST00000188730	mmu-miR-1934-5p	Phf21a
ENSMUST00000113671	mmu-miR-6990-5p	Lpp
ENSMUST00000225719	mmu-miR-6972-5p	Phf21a
ENSMUST00000188730	mmu-miR-7047-5p	Phf21a
ENSMUST00000123944	mmu-miR-346-3p	Gabrg3
ENSMUST00000123944	mmu-miR-6539	Nwd1
ENSMUST00000123944	mmu-miR-7001-5p	Gabrg3
ENSMUST00000185727	mmu-miR-326-5p	Phf21a
ENSMUST00000188730	mmu-miR-6393	Scn8a
ENSMUST00000225719	mmu-miR-7222-3p	Gabrg3
ENSMUST00000236498	mmu-miR-125a-3p	Ntn1
MSTRG.6376.2	mmu-miR-1224-3p	Grin2a
ENSMUST00000188730	mmu-miR-6940-5p	Scn8a
ENSMUST00000149942	mmu-miR-7032-5p	Nr6a1
ENSMUST00000188730	mmu-miR-132-5p	Phf21a
ENSMUST00000149942	mmu-miR-3074-5p	Nwd1
MSTRG.6376.2	mmu-miR-7078-5p	Nr6a1
ENSMUST00000185727	mmu-miR-1955-5p	Phf21a
ENSMUST00000123944	mmu-miR-301b-5p	Grin2a
ENSMUST00000149942	mmu-miR-5114	Nwd1
ENSMUST00000149942	mmu-miR-8100	Grin2a
ENSMUST00000188730	mmu-miR-1962	Phf21a
ENSMUST00000123944	mmu-miR-92a-2-5p	Grin2a
ENSMUST00000123944	mmu-miR-134-5p	Grin2a
ENSMUST00000113671	mmu-miR-6926-5p	Lpp
ENSMUST00000185727	mmu-miR-6971-5p	Bcl2l11
ENSMUST00000123944	mmu-miR-6914-5p	Grin2a
ENSMUST00000123944	mmu-miR-8108	Grin2a
ENSMUST00000149942	mmu-miR-7054-5p	Grin2a
ENSMUST00000149942	mmu-miR-6938-5p	Gabrg3
MSTRG.6376.2	mmu-miR-7056-5p	Smim1
ENSMUST00000185727	mmu-miR-8108	Phf21a
ENSMUST00000149942	mmu-miR-504-3p	Gabrg3
MSTRG.6376.2	mmu-miR-346-3p	Gabrg3
ENSMUST00000113671	mmu-miR-466k	Scn8a
ENSMUST00000123944	mmu-miR-6904-5p	Grin2a
MSTRG.6376.2	mmu-miR-3058-3p	Nwd1
MSTRG.6376.2	mmu-miR-8119	Nr6a1
ENSMUST00000188730	mmu-miR-6930-5p	Nwd1
MSTRG.6376.2	mmu-miR-6394	Grin2a
ENSMUST00000149942	mmu-miR-3110-5p	Nwd1
ENSMUST00000123944	mmu-miR-7045-3p	Grin2a
ENSMUST00000225719	mmu-miR-5110	Gabrg3
ENSMUST00000236498	mmu-miR-6919-3p	Bcl2l11
ENSMUST00000188730	mmu-miR-7035-5p	Nwd1
ENSMUST00000149942	mmu-miR-1968-5p	Smim1
ENSMUST00000123944	mmu-miR-8100	Grin2a
ENSMUST00000149942	mmu-miR-1955-5p	Grin2a
MSTRG.6376.2	mmu-miR-6965-5p	Nwd1
ENSMUST00000149942	mmu-miR-1942	Nr6a1
MSTRG.6376.2	mmu-miR-7022-5p	Grin2a
ENSMUST00000188730	mmu-miR-1968-5p	Phf21a
ENSMUST00000188730	mmu-miR-6990-5p	Scn8a
MSTRG.6376.2	mmu-miR-7050-3p	Smim1
MSTRG.6376.2	mmu-miR-3072-5p	Grin2a
ENSMUST00000188730	mmu-miR-7035-5p	Phf21a
ENSMUST00000123944	mmu-miR-7076-5p	Bcl2l11
MSTRG.6376.2	mmu-miR-8113	Bcl2l11
MSTRG.6376.2	mmu-miR-3473b	Nwd1
ENSMUST00000188730	mmu-miR-1907	Scn8a
ENSMUST00000113671	mmu-miR-708-5p	Scn8a
ENSMUST00000225719	mmu-miR-7047-5p	Phf21a
ENSMUST00000225719	mmu-miR-7022-5p	Phf21a
ENSMUST00000185727	mmu-miR-6909-5p	Bcl2l11
MSTRG.6376.2	mmu-miR-7011-5p	Gabrg3
ENSMUST00000113671	mmu-miR-3102-3p	Scn8a
MSTRG.6376.2	mmu-miR-7011-5p	Nwd1
ENSMUST00000149942	mmu-miR-7094b-2-5p	Smim1
ENSMUST00000113671	mmu-miR-7019-5p	Lpp
ENSMUST00000225719	mmu-miR-6972-5p	Gabrg3
ENSMUST00000149942	mmu-miR-1224-5p	Grin2a
ENSMUST00000149942	mmu-miR-760-5p	Grin2a
MSTRG.6376.2	mmu-miR-6769b-5p	Smim1
ENSMUST00000149942	mmu-miR-5110	Nwd1
MSTRG.6376.2	mmu-miR-365-1-5p	Grin2a
ENSMUST00000185727	mmu-miR-3065-3p	Bcl2l11
ENSMUST00000149942	mmu-miR-6346	Nwd1
MSTRG.6376.2	mmu-miR-6915-5p	Bcl2l11
MSTRG.6376.2	mmu-miR-134-5p	Grin2a
MSTRG.6376.2	mmu-miR-5627-3p	Nr6a1
ENSMUST00000149942	mmu-miR-31-3p	Nwd1
MSTRG.6376.2	mmu-miR-1962	Nwd1
ENSMUST00000188730	mmu-miR-6941-5p	Scn8a
ENSMUST00000188730	mmu-miR-6940-5p	Nwd1
ENSMUST00000149942	mmu-miR-449b	Gabrg3
ENSMUST00000123944	mmu-miR-6972-5p	Nwd1
ENSMUST00000149942	mmu-miR-214-3p	Gabrg3
ENSMUST00000123944	mmu-miR-7226-5p	Grin2a
MSTRG.6376.2	mmu-miR-216a-3p	Gabrg3
ENSMUST00000225719	mmu-miR-7087-5p	Phf21a
MSTRG.6376.2	mmu-miR-1954	Nr6a1
ENSMUST00000149942	mmu-miR-7087-3p	Bcl2l11
ENSMUST00000188730	mmu-miR-3473e	Scn8a
ENSMUST00000225719	mmu-miR-3154	Gabrg3
ENSMUST00000149942	mmu-miR-7222-3p	Nwd1
ENSMUST00000113671	mmu-miR-7085-5p	Scn8a
ENSMUST00000185727	mmu-miR-5113	Bcl2l11
ENSMUST00000236498	mmu-miR-3547-3p	Bcl2l11
ENSMUST00000188730	mmu-miR-1968-5p	Scn8a
MSTRG.6376.2	mmu-miR-5135	Nr6a1
MSTRG.6376.2	mmu-miR-1892	Gabrg3
ENSMUST00000149942	mmu-miR-3473c	Nwd1
ENSMUST00000149942	mmu-miR-30c-2-3p	Nwd1
MSTRG.6376.2	mmu-miR-27a-3p	Grin2a
ENSMUST00000123944	mmu-miR-3620-5p	Nwd1
ENSMUST00000149942	mmu-miR-7003-5p	Nwd1
ENSMUST00000225719	mmu-miR-7668-3p	Phf21a
ENSMUST00000149942	mmu-miR-129b-3p	Nr6a1
ENSMUST00000185727	mmu-miR-6968-5p	Phf21a
ENSMUST00000149942	mmu-miR-6940-5p	Bcl2l11
ENSMUST00000149942	mmu-miR-214-3p	Bcl2l11
ENSMUST00000123944	mmu-miR-7667-5p	Nwd1
MSTRG.6376.2	mmu-miR-187-5p	Gabrg3
ENSMUST00000185727	mmu-miR-7030-5p	Bcl2l11
ENSMUST00000149942	mmu-miR-1249-5p	Smim1
ENSMUST00000113671	mmu-miR-665-3p	Scn8a
ENSMUST00000149942	mmu-miR-30c-2-3p	Grin2a
ENSMUST00000123944	mmu-miR-6405	Grin2a
ENSMUST00000149942	mmu-miR-5110	Smim1
ENSMUST00000188730	mmu-miR-6921-5p	Nwd1
MSTRG.6376.2	mmu-miR-7035-5p	Gabrg3
ENSMUST00000149942	mmu-miR-3061-5p	Gabrg3
MSTRG.6376.2	mmu-miR-6997-5p	Nr6a1
ENSMUST00000149942	mmu-miR-6975-5p	Grin2a
ENSMUST00000185727	mmu-miR-6945-5p	Phf21a
MSTRG.6376.2	mmu-miR-6418-5p	Grin2a
ENSMUST00000149942	mmu-miR-7035-5p	Nwd1
ENSMUST00000149942	mmu-miR-6958-5p	Smim1
ENSMUST00000113671	mmu-miR-207	Scn8a
ENSMUST00000236498	mmu-miR-6953-5p	Ntn1
ENSMUST00000149942	mmu-miR-128-3p	Smim1
ENSMUST00000185727	mmu-miR-7016-5p	Phf21a
ENSMUST00000236498	mmu-miR-92a-2-5p	Bcl2l11
ENSMUST00000185727	mmu-miR-6407	Bcl2l11
ENSMUST00000149942	mmu-miR-6958-5p	Grin2a
MSTRG.6376.2	mmu-miR-6991-3p	Grin2a
MSTRG.6376.2	mmu-miR-3473e	Nwd1
ENSMUST00000188730	mmu-miR-7682-3p	Phf21a
ENSMUST00000113671	mmu-miR-5107-5p	Scn8a
ENSMUST00000123944	mmu-miR-712-5p	Grin2a
ENSMUST00000123944	mmu-miR-6368	Nwd1
ENSMUST00000123944	mmu-miR-6906-5p	Nwd1
ENSMUST00000123944	mmu-miR-6919-5p	Gabrg3
ENSMUST00000123944	mmu-miR-8108	Nwd1
ENSMUST00000149942	mmu-miR-1249-5p	Grin2a
ENSMUST00000188730	mmu-miR-7024-5p	Scn8a
MSTRG.6376.2	mmu-miR-7669-3p	Grin2a
ENSMUST00000225719	mmu-miR-7094b-2-5p	Phf21a
ENSMUST00000123944	mmu-miR-7032-5p	Grin2a
ENSMUST00000123944	mmu-miR-5110	Grin2a
MSTRG.6376.2	mmu-miR-7068-3p	Grin2a
ENSMUST00000123944	mmu-miR-6952-3p	Gabrg3
ENSMUST00000185727	mmu-miR-5104	Phf21a
ENSMUST00000149942	mmu-miR-5623-5p	Grin2a
MSTRG.6376.2	mmu-miR-709	Gabrg3
ENSMUST00000123944	mmu-miR-3078-3p	Gabrg3
ENSMUST00000236498	mmu-miR-760-3p	Bcl2l11
ENSMUST00000149942	mmu-miR-7068-3p	Grin2a
ENSMUST00000188730	mmu-miR-6405	Phf21a
MSTRG.6376.2	mmu-miR-7090-5p	Grin2a
ENSMUST00000149942	mmu-miR-320-5p	Nr6a1
ENSMUST00000225719	mmu-miR-762	Gabrg3
ENSMUST00000149942	mmu-miR-24-3p	Nr6a1
ENSMUST00000185727	mmu-miR-7094b-2-5p	Phf21a
MSTRG.6376.2	mmu-miR-7088-5p	Grin2a
ENSMUST00000113671	mmu-miR-6769b-5p	Scn8a
MSTRG.6376.2	mmu-miR-7056-5p	Grin2a
ENSMUST00000123944	mmu-miR-466m-5p	Gabrg3
MSTRG.6376.2	mmu-miR-6379	Nwd1
MSTRG.6376.2	mmu-miR-5110	Nwd1
ENSMUST00000149942	mmu-miR-6354	Nr6a1
ENSMUST00000123944	mmu-miR-7005-5p	Gabrg3
ENSMUST00000149942	mmu-miR-6927-3p	Nr6a1
ENSMUST00000123944	mmu-miR-1224-3p	Grin2a
MSTRG.6376.2	mmu-miR-5125	Smim1
ENSMUST00000185727	mmu-miR-7062-5p	Phf21a
MSTRG.6376.2	mmu-miR-6909-3p	Smim1
MSTRG.6376.2	mmu-miR-432	Gabrg3
ENSMUST00000185727	mmu-miR-7222-3p	Phf21a
ENSMUST00000149942	mmu-miR-7005-5p	Grin2a
ENSMUST00000149942	mmu-miR-1956	Gabrg3
ENSMUST00000149942	mmu-miR-7076-5p	Nwd1
ENSMUST00000185727	mmu-miR-7005-5p	Phf21a
ENSMUST00000149942	mmu-miR-6917-5p	Grin2a
ENSMUST00000113671	mmu-miR-9769-5p	Lpp
ENSMUST00000225719	mmu-miR-7074-5p	Phf21a
ENSMUST00000225719	mmu-miR-7028-5p	Bcl2l11
ENSMUST00000149942	mmu-miR-7062-5p	Nr6a1
ENSMUST00000185727	mmu-miR-7028-5p	Bcl2l11
MSTRG.6376.2	mmu-miR-665-3p	Gabrg3
ENSMUST00000123944	mmu-miR-5133	Nwd1
ENSMUST00000149942	mmu-miR-3474	Gabrg3
ENSMUST00000123944	mmu-miR-8108	Gabrg3
ENSMUST00000149942	mmu-miR-6914-5p	Nr6a1
ENSMUST00000123944	mmu-miR-1231-5p	Grin2a
ENSMUST00000149942	mmu-miR-6945-5p	Nr6a1
ENSMUST00000113671	mmu-miR-1946b	Scn8a
MSTRG.6376.2	mmu-miR-7075-5p	Gabrg3
ENSMUST00000188730	mmu-miR-7239-3p	Scn8a
ENSMUST00000149942	mmu-miR-3065-3p	Bcl2l11
ENSMUST00000149942	mmu-miR-7668-3p	Nr6a1
MSTRG.6376.2	mmu-miR-6936-5p	Grin2a
ENSMUST00000188730	mmu-miR-6983-5p	Nr6a1
ENSMUST00000225719	mmu-miR-7011-5p	Phf21a
ENSMUST00000149942	mmu-miR-6904-5p	Grin2a
MSTRG.6376.2	mmu-miR-6931-5p	Smim1
ENSMUST00000113671	mmu-miR-328-5p	Lpp
ENSMUST00000123944	mmu-miR-5133	Gabrg3
ENSMUST00000225719	mmu-miR-1936	Bcl2l11
ENSMUST00000188730	mmu-miR-6998-3p	Nwd1
MSTRG.6376.2	mmu-miR-7647-3p	Nr6a1
MSTRG.6376.2	mmu-miR-470-5p	Gabrg3
ENSMUST00000236498	mmu-miR-7079-5p	Bcl2l11
ENSMUST00000113671	mmu-miR-6995-5p	Scn8a
ENSMUST00000113671	mmu-miR-7075-5p	Lpp
ENSMUST00000113671	mmu-miR-6237	Lpp
ENSMUST00000188730	mmu-miR-7029-3p	Scn8a
ENSMUST00000113671	mmu-miR-6928-5p	Lpp
ENSMUST00000113671	mmu-miR-7032-5p	Scn8a
ENSMUST00000113671	mmu-miR-6926-5p	Scn8a
ENSMUST00000225719	mmu-miR-7001-5p	Bcl2l11
ENSMUST00000149942	mmu-let-7i-5p	Nr6a1
ENSMUST00000185727	mmu-miR-6340	Phf21a
ENSMUST00000188730	mmu-miR-1907	Nwd1
ENSMUST00000236498	mmu-miR-763	Ntn1
ENSMUST00000149942	mmu-miR-6972-5p	Nwd1
MSTRG.6376.2	mmu-miR-7222-3p	Smim1
MSTRG.6376.2	mmu-miR-452-3p	Grin2a
MSTRG.6376.2	mmu-miR-709	Nwd1
MSTRG.6376.2	mmu-miR-6990-3p	Smim1
MSTRG.6376.2	mmu-miR-3102-5p	Grin2a
ENSMUST00000149942	mmu-miR-6926-5p	Nwd1
ENSMUST00000185727	mmu-miR-3103-5p	Phf21a
ENSMUST00000123944	mmu-miR-6954-5p	Gabrg3
ENSMUST00000188730	mmu-miR-677-3p	Nwd1
ENSMUST00000123944	mmu-miR-3110-5p	Grin2a
ENSMUST00000225719	mmu-miR-5112	Phf21a
ENSMUST00000149942	mmu-miR-346-3p	Bcl2l11
ENSMUST00000149942	mmu-miR-6912-5p	Nr6a1
MSTRG.6376.2	mmu-miR-6919-3p	Nr6a1
MSTRG.6376.2	mmu-miR-6996-3p	Nwd1
ENSMUST00000188730	mmu-miR-6987-5p	Scn8a
ENSMUST00000188730	mmu-miR-6976-5p	Scn8a
ENSMUST00000225719	mmu-miR-8108	Gabrg3
MSTRG.6376.2	mmu-miR-339-5p	Smim1
ENSMUST00000113671	mmu-miR-3104-5p	Scn8a
ENSMUST00000123944	mmu-miR-423-5p	Nwd1
MSTRG.6376.2	mmu-miR-1966-5p	Nwd1
ENSMUST00000149942	mmu-miR-3547-5p	Nwd1
ENSMUST00000113671	mmu-miR-3087-5p	Scn8a
ENSMUST00000149942	mmu-miR-6935-5p	Nwd1
ENSMUST00000188730	mmu-miR-1966-5p	Scn8a
MSTRG.6376.2	mmu-miR-5133	Gabrg3
ENSMUST00000188730	mmu-miR-6340	Phf21a
MSTRG.6376.2	mmu-miR-7016-3p	Nr6a1
ENSMUST00000149942	mmu-miR-2861	Nr6a1
ENSMUST00000149942	mmu-miR-7041-5p	Smim1
ENSMUST00000149942	mmu-miR-6972-5p	Gabrg3
ENSMUST00000123944	mmu-miR-3065-3p	Bcl2l11
MSTRG.6376.2	mmu-miR-7054-5p	Grin2a
ENSMUST00000113671	mmu-miR-6381	Scn8a
ENSMUST00000149942	mmu-miR-6943-3p	Nr6a1
ENSMUST00000149942	mmu-miR-7064-5p	Nwd1
MSTRG.6376.2	mmu-miR-7012-5p	Nr6a1
ENSMUST00000236498	mmu-miR-7035-5p	Ntn1
MSTRG.6376.2	mmu-miR-6899-5p	Smim1
ENSMUST00000188730	mmu-miR-3065-3p	Phf21a
ENSMUST00000236498	mmu-miR-466i-5p	Bcl2l11
MSTRG.6376.2	mmu-miR-6980-5p	Smim1
ENSMUST00000188730	mmu-miR-9769-3p	Nwd1
ENSMUST00000185727	mmu-miR-7072-5p	Phf21a
MSTRG.6376.2	mmu-miR-378d	Nwd1
ENSMUST00000225719	mmu-miR-351-5p	Gabrg3
MSTRG.6376.2	mmu-miR-6919-3p	Nwd1
ENSMUST00000113671	mmu-miR-3103-5p	Lpp
MSTRG.6376.2	mmu-miR-3473e	Smim1
ENSMUST00000149942	mmu-miR-6987-5p	Scn8a
ENSMUST00000236498	mmu-miR-6911-5p	Bcl2l11
ENSMUST00000225719	mmu-miR-3104-5p	Phf21a
MSTRG.6376.2	mmu-miR-679-5p	Gabrg3
MSTRG.6376.2	mmu-miR-6979-5p	Grin2a
ENSMUST00000149942	mmu-miR-1982-3p	Gabrg3
ENSMUST00000185727	mmu-miR-346-3p	Bcl2l11
ENSMUST00000123944	mmu-miR-6966-5p	Bcl2l11
ENSMUST00000149942	mmu-miR-455-3p	Bcl2l11
ENSMUST00000123944	mmu-miR-1967	Gabrg3
MSTRG.6376.2	mmu-miR-7119-5p	Nr6a1
ENSMUST00000113671	mmu-miR-6907-5p	Lpp
ENSMUST00000123944	mmu-miR-7662-3p	Grin2a
ENSMUST00000113671	mmu-miR-7032-5p	Lpp
ENSMUST00000123944	mmu-miR-6974-5p	Grin2a
ENSMUST00000113671	mmu-miR-762	Scn8a
ENSMUST00000225719	mmu-miR-6981-5p	Bcl2l11
ENSMUST00000225719	mmu-miR-1956	Gabrg3
MSTRG.6376.2	mmu-miR-7687-5p	Gabrg3
ENSMUST00000123944	mmu-miR-125a-5p	Grin2a
MSTRG.6376.2	mmu-miR-7667-5p	Nwd1
MSTRG.6376.2	mmu-miR-1231-5p	Grin2a
ENSMUST00000149942	mmu-miR-7085-5p	Smim1
ENSMUST00000123944	mmu-miR-7689-3p	Bcl2l11
ENSMUST00000185727	mmu-miR-7047-3p	Phf21a
ENSMUST00000149942	mmu-miR-7648-3p	Smim1
ENSMUST00000123944	mmu-miR-3085-3p	Gabrg3
MSTRG.6376.2	mmu-miR-7050-3p	Bcl2l11
ENSMUST00000123944	mmu-miR-5124b	Nwd1
ENSMUST00000123944	mmu-miR-214-3p	Gabrg3
ENSMUST00000123944	mmu-miR-6975-5p	Nwd1
ENSMUST00000123944	mmu-miR-6992-5p	Bcl2l11
ENSMUST00000149942	mmu-miR-7008-5p	Grin2a
MSTRG.6376.2	mmu-miR-7081-5p	Nr6a1
MSTRG.6376.2	mmu-miR-7653-5p	Gabrg3
ENSMUST00000188730	mmu-miR-138-5p	Scn8a
MSTRG.6376.2	mmu-miR-7006-5p	Gabrg3
MSTRG.6376.2	mmu-miR-292a-3p	Bcl2l11
ENSMUST00000123944	mmu-miR-6988-3p	Grin2a
MSTRG.6376.2	mmu-miR-7679-5p	Nwd1
ENSMUST00000123944	mmu-miR-216a-3p	Gabrg3
ENSMUST00000149942	mmu-miR-6987-5p	Nwd1
ENSMUST00000113671	mmu-miR-149-3p	Scn8a
MSTRG.6376.2	mmu-miR-298-5p	Nwd1
ENSMUST00000236498	mmu-miR-486a-5p	Ntn1
ENSMUST00000225719	mmu-miR-7001-5p	Gabrg3
ENSMUST00000188730	mmu-miR-6987-5p	Phf21a
MSTRG.6376.2	mmu-miR-346-3p	Nr6a1
ENSMUST00000149942	mmu-miR-6938-5p	Bcl2l11
ENSMUST00000113671	mmu-miR-5110	Lpp
ENSMUST00000149942	mmu-miR-23b-5p	Nr6a1
ENSMUST00000113671	mmu-miR-3102-3p	Lpp
ENSMUST00000185727	mmu-miR-6978-5p	Phf21a
MSTRG.6376.2	mmu-miR-128-3p	Grin2a
ENSMUST00000185727	mmu-miR-6966-5p	Phf21a
ENSMUST00000149942	mmu-miR-7012-5p	Bcl2l11
ENSMUST00000123944	mmu-miR-6935-5p	Nwd1
ENSMUST00000236498	mmu-miR-7043-3p	Ntn1
ENSMUST00000225719	mmu-miR-3547-3p	Bcl2l11
ENSMUST00000113671	mmu-miR-1966-5p	Scn8a
ENSMUST00000188730	mmu-miR-3547-5p	Scn8a
ENSMUST00000149942	mmu-miR-6956-5p	Smim1
MSTRG.6376.2	mmu-miR-6993-5p	Nwd1
ENSMUST00000188730	mmu-miR-7005-3p	Nwd1
ENSMUST00000123944	mmu-miR-6919-3p	Bcl2l11
MSTRG.6376.2	mmu-miR-665-5p	Nwd1
ENSMUST00000123944	mmu-miR-30c-1-3p	Grin2a
ENSMUST00000123944	mmu-miR-1964-5p	Grin2a
ENSMUST00000185727	mmu-miR-6998-3p	Bcl2l11
ENSMUST00000149942	mmu-miR-760-5p	Gabrg3
ENSMUST00000113671	mmu-miR-7087-5p	Lpp
ENSMUST00000149942	mmu-miR-672-3p	Grin2a
ENSMUST00000149942	mmu-miR-8119	Nr6a1
ENSMUST00000149942	mmu-miR-3061-5p	Grin2a
ENSMUST00000123944	mmu-miR-6926-5p	Nwd1
ENSMUST00000113671	mmu-miR-494-5p	Lpp
MSTRG.6376.2	mmu-miR-466i-5p	Nwd1
MSTRG.6376.2	mmu-miR-3089-3p	Grin2a
ENSMUST00000225719	mmu-miR-504-3p	Gabrg3
ENSMUST00000113671	mmu-miR-7012-5p	Lpp
MSTRG.6376.2	mmu-miR-6922-5p	Grin2a
ENSMUST00000113671	mmu-miR-466d-5p	Lpp
MSTRG.6376.2	mmu-miR-6394	Nwd1
ENSMUST00000123944	mmu-miR-7687-5p	Grin2a
MSTRG.6376.2	mmu-miR-7667-5p	Grin2a
ENSMUST00000123944	mmu-miR-3085-3p	Bcl2l11
MSTRG.6376.2	mmu-miR-27a-5p	Bcl2l11
ENSMUST00000123944	mmu-miR-6379	Grin2a
ENSMUST00000149942	mmu-miR-1943-5p	Nr6a1
ENSMUST00000149942	mmu-miR-7011-3p	Grin2a
MSTRG.6376.2	mmu-miR-3102-5p	Gabrg3
ENSMUST00000225719	mmu-miR-1955-5p	Phf21a
MSTRG.6376.2	mmu-miR-7015-5p	Gabrg3
ENSMUST00000149942	mmu-miR-6941-5p	Nr6a1
ENSMUST00000149942	mmu-miR-7011-3p	Nr6a1
MSTRG.6376.2	mmu-miR-6407	Grin2a
ENSMUST00000149942	mmu-miR-6934-3p	Gabrg3
MSTRG.6376.2	mmu-miR-7672-5p	Nwd1
ENSMUST00000149942	mmu-miR-7001-5p	Gabrg3
ENSMUST00000236498	mmu-miR-7012-5p	Ntn1
ENSMUST00000236498	mmu-miR-6940-5p	Bcl2l11
ENSMUST00000188730	mmu-miR-7035-5p	Scn8a
ENSMUST00000185727	mmu-miR-1231-5p	Phf21a
ENSMUST00000149942	mmu-miR-5113	Grin2a
MSTRG.6376.2	mmu-miR-1927	Gabrg3
MSTRG.6376.2	mmu-miR-6337	Smim1
MSTRG.6376.2	mmu-miR-1927	Nwd1
ENSMUST00000225719	mmu-miR-6998-5p	Gabrg3
ENSMUST00000113671	mmu-miR-7001-5p	Scn8a
ENSMUST00000123944	mmu-miR-7687-5p	Gabrg3
ENSMUST00000149942	mmu-miR-882	Smim1
ENSMUST00000236498	mmu-miR-7018-5p	Ntn1
MSTRG.6376.2	mmu-miR-105	Grin2a
MSTRG.6376.2	mmu-miR-1955-5p	Nr6a1
ENSMUST00000149942	mmu-miR-7005-5p	Smim1
ENSMUST00000113671	mmu-miR-6910-5p	Lpp
ENSMUST00000123944	mmu-miR-7076-5p	Nwd1
MSTRG.6376.2	mmu-miR-509-5p	Grin2a
ENSMUST00000188730	mmu-miR-7010-5p	Scn8a
ENSMUST00000123944	mmu-miR-7030-5p	Gabrg3
MSTRG.6376.2	mmu-miR-134-5p	Gabrg3
ENSMUST00000149942	mmu-miR-9769-3p	Nr6a1
ENSMUST00000123944	mmu-miR-216c-3p	Gabrg3
ENSMUST00000149942	mmu-miR-3082-3p	Smim1
ENSMUST00000123944	mmu-miR-7035-5p	Nwd1
ENSMUST00000188730	mmu-miR-7665-5p	Scn8a
MSTRG.6376.2	mmu-miR-7211-5p	Grin2a
MSTRG.6376.2	mmu-miR-466i-5p	Gabrg3
ENSMUST00000185727	mmu-miR-326-5p	Bcl2l11
MSTRG.6376.2	mmu-miR-93-3p	Gabrg3
ENSMUST00000149942	mmu-miR-3089-3p	Grin2a
ENSMUST00000225719	mmu-miR-221-5p	Phf21a
MSTRG.6376.2	mmu-miR-6337	Nwd1
ENSMUST00000225719	mmu-miR-7665-5p	Phf21a
MSTRG.6376.2	mmu-miR-3102-5p	Smim1
ENSMUST00000123944	mmu-miR-297a-5p	Grin2a
ENSMUST00000113671	mmu-miR-7035-5p	Scn8a
ENSMUST00000123944	mmu-miR-6959-5p	Gabrg3
MSTRG.6376.2	mmu-miR-7081-5p	Smim1
ENSMUST00000149942	mmu-miR-130b-5p	Nr6a1
ENSMUST00000123944	mmu-miR-7669-3p	Nwd1
MSTRG.6376.2	mmu-miR-7016-3p	Nwd1
ENSMUST00000188730	mmu-miR-3473e	Nwd1
MSTRG.6376.2	mmu-miR-1258-5p	Nwd1
ENSMUST00000185727	mmu-miR-3103-5p	Bcl2l11
ENSMUST00000123944	mmu-miR-483-3p	Bcl2l11
MSTRG.6376.2	mmu-miR-7022-5p	Nr6a1
MSTRG.6376.2	mmu-miR-7011-5p	Nr6a1
ENSMUST00000149942	mmu-miR-2861	Nwd1
MSTRG.6376.2	mmu-miR-149-3p	Nr6a1
ENSMUST00000149942	mmu-miR-6997-5p	Nr6a1
ENSMUST00000149942	mmu-miR-6965-5p	Nwd1
ENSMUST00000149942	mmu-miR-762	Smim1
ENSMUST00000149942	mmu-miR-214-3p	Nwd1
ENSMUST00000113671	mmu-miR-3091-5p	Lpp
ENSMUST00000123944	mmu-miR-7005-5p	Nwd1
ENSMUST00000149942	mmu-miR-7020-5p	Nr6a1
ENSMUST00000113671	mmu-miR-7224-3p	Lpp
ENSMUST00000123944	mmu-miR-7031-5p	Grin2a
ENSMUST00000188730	mmu-miR-7070-5p	Scn8a
MSTRG.6376.2	mmu-miR-1231-5p	Smim1
ENSMUST00000149942	mmu-miR-7649-3p	Nwd1
MSTRG.6376.2	mmu-miR-7003-5p	Nwd1
MSTRG.6376.2	mmu-miR-6992-5p	Nr6a1
MSTRG.6376.2	mmu-miR-3473c	Grin2a
ENSMUST00000113671	mmu-miR-7012-5p	Scn8a
MSTRG.6376.2	mmu-miR-7669-3p	Nwd1
MSTRG.6376.2	mmu-miR-8100	Grin2a
ENSMUST00000188730	mmu-miR-7047-5p	Scn8a
ENSMUST00000188730	mmu-miR-6342	Nr6a1
ENSMUST00000236498	mmu-miR-6953-5p	Bcl2l11
ENSMUST00000185727	mmu-miR-328-5p	Bcl2l11
ENSMUST00000225719	mmu-miR-3475-3p	Gabrg3
ENSMUST00000185727	mmu-miR-1895	Bcl2l11
ENSMUST00000188730	mmu-miR-3078-3p	Scn8a
MSTRG.6376.2	mmu-miR-6993-5p	Nr6a1
ENSMUST00000188730	mmu-miR-7023-5p	Scn8a
ENSMUST00000149942	mmu-miR-6917-5p	Bcl2l11
ENSMUST00000149942	mmu-miR-6953-5p	Bcl2l11
ENSMUST00000188730	mmu-miR-6921-5p	Phf21a
MSTRG.6376.2	mmu-miR-7682-3p	Nr6a1
ENSMUST00000149942	mmu-miR-6954-5p	Gabrg3
ENSMUST00000185727	mmu-miR-7117-5p	Phf21a
ENSMUST00000149942	mmu-miR-7050-5p	Grin2a
ENSMUST00000149942	mmu-miR-882	Bcl2l11
MSTRG.6376.2	mmu-miR-7649-3p	Nwd1
MSTRG.6376.2	mmu-miR-7006-5p	Nwd1
ENSMUST00000185727	mmu-miR-7033-5p	Phf21a
ENSMUST00000149942	mmu-miR-7688-5p	Nwd1
MSTRG.6376.2	mmu-miR-7081-3p	Grin2a
ENSMUST00000149942	mmu-miR-7688-5p	Nr6a1
ENSMUST00000185727	mmu-miR-7684-5p	Phf21a
ENSMUST00000236498	mmu-miR-709	Ntn1
ENSMUST00000225719	mmu-miR-7015-5p	Gabrg3
ENSMUST00000123944	mmu-miR-3473b	Nwd1
ENSMUST00000123944	mmu-miR-7052-3p	Grin2a
ENSMUST00000123944	mmu-miR-6944-5p	Bcl2l11
MSTRG.6376.2	mmu-miR-6958-3p	Grin2a
ENSMUST00000149942	mmu-miR-762	Scn8a
ENSMUST00000236498	mmu-miR-5627-5p	Ntn1
MSTRG.6376.2	mmu-miR-6356	Bcl2l11
ENSMUST00000113671	mmu-miR-7068-5p	Lpp
MSTRG.6376.2	mmu-miR-7066-5p	Gabrg3
ENSMUST00000185727	mmu-miR-7662-5p	Bcl2l11
MSTRG.6376.2	mmu-miR-7049-5p	Grin2a
MSTRG.6376.2	mmu-miR-5110	Smim1
ENSMUST00000113671	mmu-miR-466i-5p	Scn8a
MSTRG.6376.2	mmu-miR-1982-5p	Smim1
MSTRG.6376.2	mmu-miR-709	Nr6a1
ENSMUST00000185727	mmu-miR-763	Phf21a
ENSMUST00000113671	mmu-miR-7066-5p	Lpp
MSTRG.6376.2	mmu-miR-6954-5p	Gabrg3
ENSMUST00000123944	mmu-miR-7684-3p	Grin2a
MSTRG.6376.2	mmu-miR-702-3p	Nr6a1
ENSMUST00000113671	mmu-miR-3547-3p	Lpp
ENSMUST00000149942	mmu-miR-8119	Bcl2l11
ENSMUST00000188730	mmu-miR-6912-5p	Scn8a
ENSMUST00000113671	mmu-miR-7068-3p	Scn8a
MSTRG.6376.2	mmu-miR-449a-5p	Gabrg3
ENSMUST00000113671	mmu-miR-8104	Lpp
MSTRG.6376.2	mmu-miR-6935-5p	Nr6a1
ENSMUST00000123944	mmu-miR-8113	Bcl2l11
ENSMUST00000123944	mmu-miR-466a-5p	Grin2a
ENSMUST00000149942	mmu-miR-6925-5p	Nr6a1
ENSMUST00000113671	mmu-miR-6913-5p	Lpp
ENSMUST00000185727	mmu-miR-6972-5p	Phf21a
ENSMUST00000123944	mmu-miR-6944-5p	Grin2a
ENSMUST00000236498	mmu-miR-6945-5p	Ntn1
MSTRG.6376.2	mmu-miR-6913-5p	Grin2a
ENSMUST00000188730	mmu-miR-5121	Scn8a
MSTRG.6376.2	mmu-miR-3089-3p	Smim1
ENSMUST00000149942	mmu-miR-7062-5p	Smim1
MSTRG.6376.2	mmu-miR-5110	Grin2a
ENSMUST00000188730	mmu-miR-327	Nr6a1
MSTRG.6376.2	mmu-miR-7054-5p	Nr6a1
ENSMUST00000123944	mmu-miR-667-5p	Nwd1
ENSMUST00000123944	mmu-miR-7094b-2-5p	Grin2a
ENSMUST00000123944	mmu-miR-6539	Grin2a
ENSMUST00000185727	mmu-miR-6911-5p	Bcl2l11
ENSMUST00000123944	mmu-miR-7003-5p	Grin2a
ENSMUST00000188730	mmu-miR-6987-5p	Nwd1
ENSMUST00000149942	mmu-miR-30c-1-3p	Nwd1
ENSMUST00000149942	mmu-miR-7090-5p	Gabrg3
ENSMUST00000225719	mmu-miR-7662-5p	Bcl2l11
ENSMUST00000188730	mmu-miR-7677-5p	Scn8a
ENSMUST00000236498	mmu-miR-320-5p	Bcl2l11
ENSMUST00000188730	mmu-miR-378d	Nwd1
MSTRG.6376.2	mmu-miR-7087-5p	Nr6a1
ENSMUST00000149942	mmu-miR-764-5p	Grin2a
ENSMUST00000188730	mmu-miR-6407	Nwd1
MSTRG.6376.2	mmu-miR-466i-5p	Grin2a
ENSMUST00000185727	mmu-miR-3064-5p	Phf21a
ENSMUST00000113671	mmu-miR-23a-5p	Lpp
ENSMUST00000149942	mmu-miR-7055-5p	Nwd1
ENSMUST00000113671	mmu-miR-1982-5p	Lpp
ENSMUST00000149942	mmu-miR-6909-3p	Smim1
ENSMUST00000188730	mmu-miR-1962	Nwd1
ENSMUST00000113671	mmu-miR-466k	Lpp
ENSMUST00000149942	mmu-miR-7032-5p	Grin2a
ENSMUST00000188730	mmu-miR-6990-5p	Nr6a1
ENSMUST00000123944	mmu-miR-7219-3p	Gabrg3
ENSMUST00000225719	mmu-miR-6911-5p	Bcl2l11
ENSMUST00000185727	mmu-miR-7087-5p	Phf21a
ENSMUST00000225719	mmu-miR-6989-5p	Phf21a
ENSMUST00000236498	mmu-miR-1906	Ntn1
ENSMUST00000113671	mmu-miR-7235-5p	Lpp
ENSMUST00000123944	mmu-miR-6905-5p	Nwd1
ENSMUST00000149942	mmu-miR-6912-5p	Smim1
ENSMUST00000225719	mmu-miR-7048-5p	Bcl2l11
ENSMUST00000123944	mmu-miR-7218-5p	Gabrg3
MSTRG.6376.2	mmu-miR-93-3p	Nwd1
ENSMUST00000236498	mmu-miR-882	Bcl2l11
ENSMUST00000149942	mmu-miR-3547-5p	Bcl2l11
ENSMUST00000123944	mmu-miR-6998-5p	Gabrg3
ENSMUST00000149942	mmu-miR-7035-5p	Smim1
MSTRG.6376.2	mmu-miR-298-5p	Bcl2l11
ENSMUST00000123944	mmu-miR-326-5p	Gabrg3
MSTRG.6376.2	mmu-miR-3072-5p	Bcl2l11
ENSMUST00000149942	mmu-miR-3073a-5p	Gabrg3
MSTRG.6376.2	mmu-miR-3474	Nr6a1
ENSMUST00000236498	mmu-miR-6927-3p	Ntn1
ENSMUST00000185727	mmu-miR-3079-3p	Bcl2l11
ENSMUST00000149942	mmu-miR-7226-5p	Nwd1
MSTRG.6376.2	mmu-miR-1964-5p	Grin2a
ENSMUST00000149942	mmu-miR-130b-5p	Grin2a
ENSMUST00000185727	mmu-miR-7030-5p	Phf21a
ENSMUST00000149942	mmu-miR-3474	Nr6a1
ENSMUST00000149942	mmu-miR-6540-5p	Grin2a
ENSMUST00000188730	mmu-miR-30c-2-3p	Nwd1
MSTRG.6376.2	mmu-miR-7672-5p	Grin2a
MSTRG.6376.2	mmu-miR-6539	Nwd1
ENSMUST00000149942	mmu-miR-8108	Grin2a
MSTRG.6376.2	mmu-miR-1982-3p	Gabrg3
ENSMUST00000123944	mmu-miR-7045-3p	Nwd1
ENSMUST00000188730	mmu-miR-1907	Phf21a
ENSMUST00000113671	mmu-miR-7033-5p	Scn8a
MSTRG.6376.2	mmu-miR-7682-3p	Grin2a
ENSMUST00000225719	mmu-miR-134-5p	Gabrg3
ENSMUST00000236498	mmu-miR-7653-5p	Bcl2l11
ENSMUST00000149942	mmu-miR-7003-5p	Bcl2l11
ENSMUST00000149942	mmu-miR-7017-3p	Smim1
ENSMUST00000113671	mmu-miR-1231-3p	Scn8a
ENSMUST00000113671	mmu-miR-346-3p	Scn8a
ENSMUST00000149942	mmu-miR-7063-5p	Scn8a
ENSMUST00000123944	mmu-miR-6909-5p	Nwd1
MSTRG.6376.2	mmu-miR-6367	Grin2a
ENSMUST00000113671	mmu-miR-7081-5p	Lpp
ENSMUST00000236498	mmu-miR-7037-5p	Ntn1
ENSMUST00000188730	mmu-miR-6409	Scn8a
ENSMUST00000236498	mmu-miR-7006-5p	Ntn1
ENSMUST00000225719	mmu-miR-8113	Bcl2l11
ENSMUST00000149942	mmu-miR-1956	Scn8a
ENSMUST00000149942	mmu-miR-7048-5p	Bcl2l11
ENSMUST00000123944	mmu-miR-7077-5p	Gabrg3
ENSMUST00000188730	mmu-miR-1966-5p	Nwd1
MSTRG.6376.2	mmu-miR-7649-3p	Bcl2l11
ENSMUST00000225719	mmu-miR-6989-5p	Gabrg3
ENSMUST00000188730	mmu-miR-296-3p	Nr6a1
ENSMUST00000185727	mmu-miR-221-5p	Phf21a
MSTRG.6376.2	mmu-miR-27b-3p	Bcl2l11
ENSMUST00000113671	mmu-miR-679-5p	Scn8a
ENSMUST00000225719	mmu-miR-1936	Gabrg3
ENSMUST00000188730	mmu-miR-6985-5p	Scn8a
ENSMUST00000149942	mmu-miR-5124b	Bcl2l11
ENSMUST00000123944	mmu-miR-6958-5p	Grin2a
ENSMUST00000149942	mmu-miR-5133	Gabrg3
ENSMUST00000123944	mmu-miR-3089-3p	Grin2a
ENSMUST00000149942	mmu-miR-7048-5p	Nr6a1
ENSMUST00000113671	mmu-miR-6392-5p	Scn8a
ENSMUST00000185727	mmu-miR-7079-5p	Bcl2l11
ENSMUST00000149942	mmu-miR-9769-3p	Nwd1
ENSMUST00000188730	mmu-miR-1962	Scn8a
ENSMUST00000149942	mmu-miR-3110-5p	Grin2a
MSTRG.6376.2	mmu-miR-6416-3p	Grin2a
ENSMUST00000188730	mmu-miR-666-3p	Nr6a1
ENSMUST00000225719	mmu-miR-6981-5p	Gabrg3
ENSMUST00000149942	mmu-miR-24-3p	Bcl2l11
ENSMUST00000188730	mmu-miR-3103-5p	Nwd1
MSTRG.6376.2	mmu-miR-3475-3p	Gabrg3
MSTRG.6376.2	mmu-miR-6957-5p	Smim1
ENSMUST00000188730	mmu-miR-7682-3p	Nr6a1
MSTRG.6376.2	mmu-miR-3087-5p	Gabrg3
ENSMUST00000188730	mmu-miR-504-3p	Scn8a
ENSMUST00000149942	mmu-miR-6934-3p	Nwd1
ENSMUST00000123944	mmu-miR-8093	Nwd1
ENSMUST00000149942	mmu-miR-7068-3p	Nwd1
ENSMUST00000113671	mmu-miR-149-3p	Lpp
ENSMUST00000149942	mmu-miR-1956	Nwd1
MSTRG.6376.2	mmu-miR-7042-5p	Nwd1
ENSMUST00000188730	mmu-miR-6927-3p	Nr6a1
ENSMUST00000225719	mmu-miR-3081-5p	Phf21a
ENSMUST00000149942	mmu-miR-6975-5p	Gabrg3
ENSMUST00000123944	mmu-miR-7003-5p	Nwd1
ENSMUST00000113671	mmu-miR-3104-5p	Lpp
ENSMUST00000123944	mmu-miR-7012-5p	Bcl2l11
ENSMUST00000188730	mmu-miR-138-5p	Phf21a
ENSMUST00000185727	mmu-miR-3065-3p	Phf21a
ENSMUST00000188730	mmu-miR-6925-5p	Nr6a1
ENSMUST00000225719	mmu-miR-3102-5p	Gabrg3
ENSMUST00000149942	mmu-miR-7056-3p	Bcl2l11
ENSMUST00000185727	mmu-miR-6370	Phf21a
MSTRG.6376.2	mmu-miR-6354	Nr6a1
ENSMUST00000225719	mmu-miR-6906-5p	Phf21a
MSTRG.6376.2	mmu-miR-3073a-5p	Gabrg3
ENSMUST00000149942	mmu-miR-1968-5p	Scn8a
ENSMUST00000149942	mmu-miR-7005-5p	Nwd1
ENSMUST00000113671	mmu-miR-7212-5p	Scn8a
MSTRG.6376.2	mmu-miR-7062-5p	Nr6a1
ENSMUST00000123944	mmu-miR-6918-5p	Gabrg3
ENSMUST00000236498	mmu-miR-6949-5p	Bcl2l11
ENSMUST00000113671	mmu-miR-6899-3p	Lpp
ENSMUST00000188730	mmu-miR-667-5p	Phf21a
MSTRG.6376.2	mmu-miR-7003-5p	Smim1
ENSMUST00000123944	mmu-miR-7074-5p	Gabrg3
MSTRG.6376.2	mmu-miR-3475-3p	Nwd1
MSTRG.6376.2	mmu-miR-8119	Bcl2l11
ENSMUST00000236498	mmu-miR-760-3p	Ntn1
ENSMUST00000188730	mmu-miR-3099-3p	Nwd1
MSTRG.6376.2	mmu-miR-679-5p	Nr6a1
ENSMUST00000236498	mmu-miR-5112	Ntn1
ENSMUST00000123944	mmu-miR-7069-5p	Grin2a
ENSMUST00000149942	mmu-miR-7008-5p	Nwd1
ENSMUST00000236498	mmu-miR-7662-5p	Bcl2l11
MSTRG.6376.2	mmu-miR-302d-3p	Nwd1
ENSMUST00000185727	mmu-miR-7669-3p	Bcl2l11
ENSMUST00000149942	mmu-miR-298-5p	Nwd1
ENSMUST00000123944	mmu-miR-7054-5p	Grin2a
ENSMUST00000113671	mmu-miR-326-5p	Scn8a
ENSMUST00000123944	mmu-miR-6368	Grin2a
ENSMUST00000188730	mmu-miR-3473b	Nwd1
ENSMUST00000225719	mmu-miR-1933-3p	Phf21a
ENSMUST00000149942	mmu-miR-1956	Grin2a
MSTRG.6376.2	mmu-miR-6987-5p	Nwd1
ENSMUST00000113671	mmu-miR-709	Lpp
ENSMUST00000149942	mmu-miR-6943-3p	Grin2a
ENSMUST00000188730	mmu-miR-6941-5p	Nr6a1
ENSMUST00000236498	mmu-miR-92a-2-5p	Ntn1
ENSMUST00000149942	mmu-miR-6993-5p	Nr6a1
ENSMUST00000149942	mmu-miR-6904-5p	Smim1
MSTRG.6376.2	mmu-miR-7018-3p	Gabrg3
ENSMUST00000149942	mmu-miR-504-3p	Grin2a
ENSMUST00000188730	mmu-miR-7089-5p	Phf21a
ENSMUST00000185727	mmu-miR-7067-5p	Phf21a
ENSMUST00000149942	mmu-let-7c-5p	Nr6a1
MSTRG.6376.2	mmu-miR-6369	Smim1
ENSMUST00000123944	mmu-miR-6919-3p	Grin2a
MSTRG.6376.2	mmu-miR-7068-3p	Nwd1
ENSMUST00000149942	mmu-miR-7669-3p	Grin2a
ENSMUST00000113671	mmu-miR-3087-5p	Lpp
ENSMUST00000149942	mmu-miR-3061-5p	Bcl2l11
ENSMUST00000123944	mmu-miR-7018-5p	Grin2a
ENSMUST00000123944	mmu-miR-7090-5p	Grin2a
ENSMUST00000149942	mmu-miR-7118-5p	Grin2a
ENSMUST00000123944	mmu-miR-6904-5p	Nwd1
ENSMUST00000188730	mmu-miR-7229-3p	Phf21a
ENSMUST00000236498	mmu-miR-3113-3p	Ntn1
MSTRG.6376.2	mmu-miR-6952-5p	Nwd1
ENSMUST00000188730	mmu-miR-7058-5p	Phf21a
ENSMUST00000188730	mmu-miR-6368	Nwd1
MSTRG.6376.2	mmu-miR-133c	Nwd1
MSTRG.6376.2	mmu-miR-6916-5p	Nr6a1
ENSMUST00000188730	mmu-miR-1943-3p	Nwd1
ENSMUST00000185727	mmu-miR-7084-3p	Phf21a
MSTRG.6376.2	mmu-miR-7016-3p	Grin2a
ENSMUST00000188730	mmu-miR-7117-5p	Scn8a
ENSMUST00000149942	mmu-miR-7669-3p	Bcl2l11
MSTRG.6376.2	mmu-miR-7090-5p	Gabrg3
ENSMUST00000123944	mmu-miR-6934-3p	Grin2a
MSTRG.6376.2	mmu-miR-1955-5p	Grin2a
ENSMUST00000149942	mmu-miR-128-3p	Grin2a
ENSMUST00000236498	mmu-miR-665-3p	Ntn1
ENSMUST00000188730	mmu-miR-6912-5p	Nr6a1
ENSMUST00000236498	mmu-miR-7028-5p	Bcl2l11
ENSMUST00000188730	mmu-miR-7027-5p	Nwd1
ENSMUST00000188730	mmu-miR-497a-5p	Nwd1
ENSMUST00000123944	mmu-miR-9768-3p	Gabrg3
ENSMUST00000185727	mmu-miR-762	Phf21a
MSTRG.6376.2	mmu-miR-27b-3p	Smim1
ENSMUST00000149942	mmu-miR-7030-5p	Gabrg3
MSTRG.6376.2	mmu-miR-532-3p	Smim1
ENSMUST00000113671	mmu-miR-7648-3p	Scn8a
ENSMUST00000188730	mmu-miR-7052-5p	Nwd1
ENSMUST00000225719	mmu-miR-7048-5p	Phf21a
ENSMUST00000149942	mmu-miR-7030-5p	Nr6a1
ENSMUST00000225719	mmu-miR-3102-5p	Phf21a
MSTRG.6376.2	mmu-miR-7035-5p	Nwd1
ENSMUST00000236498	mmu-miR-1291	Ntn1
ENSMUST00000149942	mmu-miR-6955-5p	Bcl2l11
ENSMUST00000123944	mmu-miR-669m-5p	Gabrg3
ENSMUST00000236498	mmu-miR-7034-3p	Ntn1
ENSMUST00000149942	mmu-miR-7030-5p	Smim1
ENSMUST00000149942	mmu-miR-6540-5p	Nr6a1
ENSMUST00000149942	mmu-miR-6980-5p	Grin2a
ENSMUST00000149942	mmu-miR-6975-5p	Smim1
ENSMUST00000188730	mmu-miR-6940-5p	Phf21a
MSTRG.6376.2	mmu-miR-6978-5p	Nr6a1
ENSMUST00000185727	mmu-miR-323-5p	Phf21a
ENSMUST00000225719	mmu-miR-6989-3p	Gabrg3
MSTRG.6376.2	mmu-miR-7018-3p	Nwd1
ENSMUST00000149942	mmu-miR-3064-5p	Smim1
ENSMUST00000149942	mmu-miR-3089-3p	Smim1
ENSMUST00000149942	mmu-miR-6962-5p	Grin2a
ENSMUST00000149942	mmu-miR-7118-5p	Nwd1
ENSMUST00000123944	mmu-miR-301a-5p	Grin2a
MSTRG.6376.2	mmu-miR-5133	Nwd1
ENSMUST00000123944	mmu-miR-6934-3p	Nwd1
ENSMUST00000149942	mmu-miR-7076-5p	Nr6a1
ENSMUST00000113671	mmu-miR-6914-5p	Scn8a
ENSMUST00000149942	mmu-miR-6369	Bcl2l11
ENSMUST00000123944	mmu-miR-7030-5p	Nwd1
MSTRG.6376.2	mmu-miR-3473b	Smim1
ENSMUST00000185727	mmu-miR-6992-5p	Phf21a
ENSMUST00000236498	mmu-miR-667-5p	Ntn1
ENSMUST00000185727	mmu-miR-6986-5p	Phf21a
ENSMUST00000236498	mmu-miR-7086-5p	Ntn1
ENSMUST00000188730	mmu-miR-6941-5p	Phf21a
ENSMUST00000123944	mmu-miR-6367	Nwd1
ENSMUST00000149942	mmu-miR-298-5p	Gabrg3
ENSMUST00000123944	mmu-miR-30c-1-3p	Gabrg3
ENSMUST00000236498	mmu-miR-7662-5p	Ntn1
MSTRG.6376.2	mmu-miR-6950-5p	Grin2a
MSTRG.6376.2	mmu-miR-6916-5p	Smim1
ENSMUST00000149942	mmu-miR-875-5p	Nwd1
ENSMUST00000149942	mmu-miR-6986-5p	Gabrg3
ENSMUST00000123944	mmu-miR-1187	Nwd1
MSTRG.6376.2	mmu-miR-504-3p	Grin2a
ENSMUST00000149942	mmu-miR-7242-3p	Nr6a1
ENSMUST00000149942	mmu-miR-30c-1-3p	Gabrg3
ENSMUST00000149942	mmu-miR-3064-5p	Nwd1
MSTRG.6376.2	mmu-miR-3102-3p	Smim1
ENSMUST00000123944	mmu-miR-669c-3p	Gabrg3
MSTRG.6376.2	mmu-miR-1892	Grin2a
ENSMUST00000123944	mmu-miR-8092	Grin2a
ENSMUST00000236498	mmu-miR-7653-5p	Ntn1
ENSMUST00000149942	mmu-miR-3473b	Smim1
ENSMUST00000149942	mmu-miR-6939-5p	Grin2a
ENSMUST00000149942	mmu-miR-6955-3p	Nr6a1
ENSMUST00000123944	mmu-miR-6934-3p	Gabrg3
ENSMUST00000225719	mmu-miR-1191b-3p	Gabrg3
ENSMUST00000225719	mmu-miR-677-3p	Gabrg3
ENSMUST00000188730	mmu-miR-1941-5p	Nwd1
ENSMUST00000149942	mmu-miR-3547-5p	Grin2a
ENSMUST00000149942	mmu-miR-7231-5p	Smim1
ENSMUST00000123944	mmu-miR-5107-5p	Gabrg3
ENSMUST00000149942	mmu-miR-5110	Nr6a1
ENSMUST00000185727	mmu-miR-3097-3p	Bcl2l11
ENSMUST00000123944	mmu-miR-6921-5p	Nwd1
ENSMUST00000225719	mmu-miR-7012-5p	Bcl2l11
ENSMUST00000123944	mmu-miR-351-5p	Grin2a
MSTRG.6376.2	mmu-miR-344g-3p	Grin2a
ENSMUST00000149942	mmu-miR-6922-5p	Nr6a1
ENSMUST00000123944	mmu-miR-6940-5p	Nwd1
ENSMUST00000123944	mmu-miR-346-3p	Bcl2l11
ENSMUST00000225719	mmu-miR-7222-3p	Phf21a
MSTRG.6376.2	mmu-miR-3154	Gabrg3
MSTRG.6376.2	mmu-miR-24-3p	Nr6a1
MSTRG.6376.2	mmu-miR-7006-5p	Smim1
ENSMUST00000123944	mmu-miR-3097-3p	Bcl2l11
ENSMUST00000225719	mmu-miR-5113	Bcl2l11
ENSMUST00000113671	mmu-miR-7054-5p	Lpp
ENSMUST00000225719	mmu-miR-3475-3p	Phf21a
ENSMUST00000123944	mmu-miR-7666-3p	Grin2a
MSTRG.6376.2	mmu-miR-3473c	Nwd1
ENSMUST00000225719	mmu-miR-667-5p	Gabrg3
ENSMUST00000149942	mmu-miR-674-5p	Scn8a
ENSMUST00000113671	mmu-miR-7024-5p	Scn8a
ENSMUST00000225719	mmu-miR-6940-5p	Phf21a
MSTRG.6376.2	mmu-miR-6934-5p	Bcl2l11
ENSMUST00000149942	mmu-miR-378d	Nwd1
MSTRG.6376.2	mmu-miR-871-3p	Grin2a
ENSMUST00000149942	mmu-let-7b-5p	Nr6a1
MSTRG.6376.2	mmu-miR-298-5p	Gabrg3
ENSMUST00000225719	mmu-miR-6905-5p	Phf21a
ENSMUST00000149942	mmu-miR-6904-5p	Nwd1
ENSMUST00000149942	mmu-miR-30b-3p	Nwd1
ENSMUST00000149942	mmu-miR-6966-3p	Nwd1
ENSMUST00000236498	mmu-miR-7578	Ntn1
ENSMUST00000188730	mmu-miR-6368	Phf21a
ENSMUST00000149942	mmu-miR-3073a-5p	Bcl2l11
ENSMUST00000149942	mmu-miR-6966-3p	Nr6a1
ENSMUST00000149942	mmu-miR-7669-3p	Nwd1
ENSMUST00000123944	mmu-miR-7090-5p	Gabrg3
MSTRG.6376.2	mmu-miR-7091-3p	Gabrg3
MSTRG.6376.2	mmu-miR-7036a-5p	Gabrg3
MSTRG.6376.2	mmu-miR-301b-5p	Grin2a
ENSMUST00000113671	mmu-miR-7062-5p	Lpp
MSTRG.6376.2	mmu-miR-7211-5p	Nr6a1
ENSMUST00000185727	mmu-miR-7047-5p	Phf21a
ENSMUST00000123944	mmu-miR-3547-5p	Grin2a
ENSMUST00000185727	mmu-miR-3081-5p	Phf21a
MSTRG.6376.2	mmu-miR-6916-5p	Nwd1
ENSMUST00000123944	mmu-miR-6958-5p	Nwd1
ENSMUST00000149942	mmu-miR-1892	Grin2a
ENSMUST00000149942	mmu-miR-7048-5p	Nwd1
ENSMUST00000113671	mmu-miR-7078-5p	Lpp
ENSMUST00000149942	mmu-miR-3064-5p	Bcl2l11
ENSMUST00000149942	mmu-miR-1968-5p	Nr6a1
ENSMUST00000149942	mmu-miR-149-3p	Nr6a1
ENSMUST00000188730	mmu-miR-5133	Scn8a
ENSMUST00000236498	mmu-miR-3064-5p	Ntn1
ENSMUST00000149942	mmu-miR-6982-5p	Smim1
MSTRG.6376.2	mmu-miR-7648-3p	Smim1
ENSMUST00000149942	mmu-miR-8108	Gabrg3
ENSMUST00000185727	mmu-miR-7077-5p	Phf21a
ENSMUST00000236498	mmu-miR-8119	Bcl2l11
ENSMUST00000123944	mmu-miR-6897-5p	Grin2a
ENSMUST00000149942	mmu-miR-7649-3p	Grin2a
ENSMUST00000149942	mmu-miR-6940-5p	Smim1
ENSMUST00000188730	mmu-miR-7072-5p	Phf21a
ENSMUST00000149942	mmu-miR-7050-3p	Scn8a
ENSMUST00000113671	mmu-miR-7048-5p	Lpp
ENSMUST00000149942	mmu-miR-5133	Bcl2l11
ENSMUST00000188730	mmu-miR-370-3p	Scn8a
ENSMUST00000149942	mmu-miR-882	Grin2a
ENSMUST00000149942	mmu-miR-7008-5p	Nr6a1
MSTRG.6376.2	mmu-miR-6965-5p	Grin2a
MSTRG.6376.2	mmu-miR-3076-5p	Nwd1
ENSMUST00000113671	mmu-miR-6930-5p	Lpp
ENSMUST00000185727	mmu-miR-7058-5p	Phf21a
MSTRG.6376.2	mmu-miR-6381	Nr6a1
ENSMUST00000149942	mmu-miR-5124b	Nwd1
ENSMUST00000188730	mmu-miR-5125	Nr6a1
ENSMUST00000113671	mmu-miR-7057-5p	Lpp
ENSMUST00000185727	mmu-miR-6921-5p	Phf21a
ENSMUST00000188730	mmu-miR-6918-5p	Scn8a
ENSMUST00000149942	mmu-miR-5114	Smim1
ENSMUST00000188730	mmu-miR-7087-5p	Nr6a1
ENSMUST00000185727	mmu-miR-1249-5p	Phf21a
ENSMUST00000113671	mmu-miR-466i-5p	Lpp
ENSMUST00000188730	mmu-miR-7048-5p	Phf21a
ENSMUST00000149942	mmu-miR-7050-3p	Smim1
ENSMUST00000113671	mmu-miR-7235-5p	Scn8a
ENSMUST00000149942	mmu-miR-320-5p	Bcl2l11
MSTRG.6376.2	mmu-miR-504-3p	Smim1
ENSMUST00000185727	mmu-miR-6966-5p	Bcl2l11
ENSMUST00000123944	mmu-miR-7024-5p	Grin2a
ENSMUST00000113671	mmu-miR-1966-5p	Lpp
MSTRG.6376.2	mmu-miR-7043-3p	Smim1
ENSMUST00000185727	mmu-miR-330-3p	Bcl2l11
ENSMUST00000185727	mmu-miR-7087-3p	Bcl2l11
MSTRG.6376.2	mmu-miR-6992-5p	Smim1
ENSMUST00000123944	mmu-miR-6540-3p	Grin2a
ENSMUST00000188730	mmu-miR-30c-1-3p	Nwd1
ENSMUST00000113671	mmu-miR-6931-5p	Scn8a
ENSMUST00000149942	mmu-miR-1953	Grin2a
ENSMUST00000149942	mmu-miR-6940-5p	Nr6a1
ENSMUST00000123944	mmu-miR-6972-5p	Gabrg3
ENSMUST00000188730	mmu-miR-6990-3p	Scn8a
ENSMUST00000149942	mmu-miR-346-3p	Gabrg3
ENSMUST00000149942	mmu-miR-7074-5p	Gabrg3
ENSMUST00000188730	mmu-miR-7024-5p	Nr6a1
MSTRG.6376.2	mmu-miR-8091	Gabrg3
ENSMUST00000123944	mmu-miR-7069-5p	Gabrg3
ENSMUST00000149942	mmu-miR-7688-5p	Bcl2l11
ENSMUST00000113671	mmu-miR-7016-5p	Lpp
ENSMUST00000149942	mmu-miR-7005-5p	Nr6a1
ENSMUST00000185727	mmu-miR-6715-3p	Phf21a
ENSMUST00000188730	mmu-miR-7665-5p	Phf21a
ENSMUST00000149942	mmu-miR-6934-3p	Grin2a
MSTRG.6376.2	mmu-miR-1943-5p	Nr6a1
ENSMUST00000123944	mmu-miR-30c-2-3p	Nwd1
ENSMUST00000113671	mmu-miR-1956	Scn8a
ENSMUST00000188730	mmu-miR-667-5p	Nr6a1
ENSMUST00000149942	mmu-miR-30c-2-3p	Smim1
ENSMUST00000236498	mmu-miR-204-3p	Bcl2l11
ENSMUST00000123944	mmu-miR-125b-5p	Grin2a
MSTRG.6376.2	mmu-miR-7087-5p	Gabrg3
ENSMUST00000225719	mmu-miR-9768-3p	Gabrg3
ENSMUST00000236498	mmu-miR-6715-5p	Bcl2l11
MSTRG.6376.2	mmu-miR-1249-5p	Grin2a
MSTRG.6376.2	mmu-miR-7017-3p	Smim1
ENSMUST00000149942	mmu-miR-8108	Nwd1
ENSMUST00000149942	mmu-miR-1190	Nr6a1
ENSMUST00000185727	mmu-miR-7035-5p	Phf21a
ENSMUST00000149942	mmu-miR-7050-5p	Nwd1
ENSMUST00000149942	mmu-miR-2861	Gabrg3
ENSMUST00000188730	mmu-miR-3547-5p	Nwd1
ENSMUST00000113671	mmu-miR-194-2-3p	Lpp
MSTRG.6376.2	mmu-miR-7012-5p	Bcl2l11
ENSMUST00000225719	mmu-miR-7012-5p	Phf21a
MSTRG.6376.2	mmu-miR-673-3p	Gabrg3
ENSMUST00000113671	mmu-miR-346-5p	Scn8a
ENSMUST00000123944	mmu-miR-7087-3p	Bcl2l11
ENSMUST00000188730	mmu-miR-7662-3p	Nr6a1
ENSMUST00000123944	mmu-miR-134-5p	Gabrg3
ENSMUST00000185727	mmu-miR-6914-5p	Phf21a
MSTRG.6376.2	mmu-miR-7649-3p	Grin2a
MSTRG.6376.2	mmu-miR-292b-3p	Nr6a1
ENSMUST00000123944	mmu-miR-7005-5p	Grin2a
ENSMUST00000123944	mmu-miR-6922-5p	Grin2a
ENSMUST00000236498	mmu-miR-7033-5p	Ntn1
MSTRG.6376.2	mmu-miR-3110-3p	Grin2a
ENSMUST00000149942	mmu-miR-7012-5p	Nr6a1
ENSMUST00000236498	mmu-miR-6990-5p	Ntn1
ENSMUST00000149942	mmu-miR-7005-5p	Gabrg3
MSTRG.6376.2	mmu-miR-6972-5p	Gabrg3
ENSMUST00000188730	mmu-miR-5114	Scn8a
ENSMUST00000149942	mmu-miR-6985-5p	Grin2a
ENSMUST00000113671	mmu-miR-1930-3p	Scn8a
MSTRG.6376.2	mmu-miR-7647-3p	Grin2a
ENSMUST00000225719	mmu-miR-7083-3p	Phf21a
ENSMUST00000236498	mmu-miR-6978-5p	Ntn1
ENSMUST00000113671	mmu-miR-214-3p	Scn8a
MSTRG.6376.2	mmu-miR-3093-5p	Smim1
ENSMUST00000149942	mmu-miR-6958-5p	Nwd1
MSTRG.6376.2	mmu-miR-7659-3p	Nwd1
ENSMUST00000188730	mmu-miR-3065-3p	Nr6a1
ENSMUST00000225719	mmu-miR-7081-5p	Phf21a
ENSMUST00000149942	mmu-miR-7226-5p	Bcl2l11
MSTRG.6376.2	mmu-miR-1982-3p	Smim1
ENSMUST00000123944	mmu-miR-3110-5p	Nwd1
MSTRG.6376.2	mmu-miR-3103-5p	Nwd1
ENSMUST00000149942	mmu-miR-6955-5p	Nwd1
ENSMUST00000225719	mmu-miR-1968-5p	Phf21a
MSTRG.6376.2	mmu-miR-7687-5p	Grin2a
MSTRG.6376.2	mmu-miR-7075-5p	Nwd1
ENSMUST00000113671	mmu-miR-7047-5p	Scn8a
ENSMUST00000113671	mmu-miR-7016-5p	Scn8a
ENSMUST00000113671	mmu-miR-6938-5p	Scn8a
ENSMUST00000149942	mmu-miR-6940-5p	Nwd1
ENSMUST00000123944	mmu-miR-6975-5p	Gabrg3
ENSMUST00000188730	mmu-miR-6958-5p	Nwd1
ENSMUST00000113671	mmu-miR-1933-5p	Scn8a
ENSMUST00000149942	mmu-miR-6914-5p	Smim1
ENSMUST00000123944	mmu-miR-6897-5p	Bcl2l11
ENSMUST00000149942	mmu-miR-7222-3p	Bcl2l11
ENSMUST00000149942	mmu-let-7k	Nr6a1
ENSMUST00000188730	mmu-miR-5114	Phf21a
ENSMUST00000149942	mmu-miR-7081-5p	Smim1
MSTRG.6376.2	mmu-miR-3076-5p	Nr6a1
ENSMUST00000149942	mmu-miR-672-3p	Smim1
ENSMUST00000149942	mmu-miR-1982-3p	Smim1
ENSMUST00000113671	mmu-miR-6929-5p	Lpp
ENSMUST00000149942	mmu-miR-7081-5p	Nr6a1
MSTRG.6376.2	mmu-miR-7088-5p	Nr6a1
ENSMUST00000149942	mmu-miR-7050-5p	Nr6a1
ENSMUST00000113671	mmu-miR-764-3p	Lpp
ENSMUST00000149942	mmu-miR-672-3p	Nr6a1
ENSMUST00000149942	mmu-miR-5110	Gabrg3
ENSMUST00000149942	mmu-miR-7239-5p	Smim1
ENSMUST00000188730	mmu-miR-351-5p	Scn8a
ENSMUST00000188730	mmu-miR-3547-5p	Phf21a
MSTRG.6376.2	mmu-miR-1231-5p	Nr6a1
MSTRG.6376.2	mmu-miR-6972-5p	Nwd1
MSTRG.6376.2	mmu-miR-7034-5p	Grin2a
MSTRG.6376.2	mmu-miR-3091-3p	Nwd1
ENSMUST00000185727	mmu-miR-5133	Bcl2l11
ENSMUST00000188730	mmu-miR-677-3p	Scn8a
MSTRG.6376.2	mmu-miR-7679-5p	Nr6a1
ENSMUST00000188730	mmu-miR-667-5p	Nwd1
ENSMUST00000149942	mmu-miR-6963-5p	Gabrg3
ENSMUST00000225719	mmu-miR-7011-5p	Gabrg3
ENSMUST00000149942	mmu-miR-698-5p	Nr6a1
MSTRG.6376.2	mmu-miR-7053-5p	Grin2a
ENSMUST00000188730	mmu-miR-7119-5p	Nr6a1
ENSMUST00000149942	mmu-miR-6975-5p	Nwd1
ENSMUST00000185727	mmu-miR-6940-5p	Phf21a
MSTRG.6376.2	mmu-miR-7688-5p	Nwd1
ENSMUST00000188730	mmu-miR-6938-5p	Scn8a
ENSMUST00000123944	mmu-miR-5133	Bcl2l11
ENSMUST00000188730	mmu-miR-135a-5p	Nwd1
ENSMUST00000225719	mmu-miR-7074-5p	Gabrg3
ENSMUST00000188730	mmu-miR-7023-5p	Nr6a1
MSTRG.6376.2	mmu-miR-3474	Gabrg3
ENSMUST00000149942	mmu-miR-6939-5p	Nr6a1
MSTRG.6376.2	mmu-miR-709	Grin2a
ENSMUST00000185727	mmu-miR-3966	Phf21a
ENSMUST00000149942	mmu-miR-138-5p	Smim1
ENSMUST00000236498	mmu-miR-3064-5p	Bcl2l11
MSTRG.6376.2	mmu-miR-7016-5p	Grin2a
ENSMUST00000113671	mmu-miR-204-3p	Scn8a
ENSMUST00000225719	mmu-miR-7218-5p	Gabrg3
ENSMUST00000149942	mmu-miR-320-5p	Grin2a
MSTRG.6376.2	mmu-miR-3091-3p	Nr6a1
ENSMUST00000185727	mmu-miR-7074-5p	Phf21a
ENSMUST00000188730	mmu-miR-7070-5p	Nwd1
ENSMUST00000149942	mmu-miR-214-3p	Scn8a
ENSMUST00000149942	mmu-miR-6958-3p	Smim1
ENSMUST00000123944	mmu-miR-7019-5p	Gabrg3
ENSMUST00000149942	mmu-miR-7048-5p	Smim1
ENSMUST00000149942	mmu-miR-30c-1-3p	Grin2a
ENSMUST00000149942	mmu-miR-8108	Smim1
ENSMUST00000188730	mmu-miR-7048-5p	Nwd1
ENSMUST00000185727	mmu-miR-6975-5p	Phf21a
MSTRG.6376.2	mmu-miR-6379	Grin2a
ENSMUST00000149942	mmu-miR-764-5p	Smim1
MSTRG.6376.2	mmu-miR-149-3p	Grin2a
MSTRG.6376.2	mmu-miR-7003-5p	Grin2a
ENSMUST00000113671	mmu-miR-1224-5p	Lpp
MSTRG.6376.2	mmu-miR-6394	Smim1
ENSMUST00000149942	mmu-miR-7081-3p	Bcl2l11
MSTRG.6376.2	mmu-miR-221-5p	Grin2a
ENSMUST00000149942	mmu-miR-1955-5p	Nr6a1
ENSMUST00000188730	mmu-miR-1927	Nwd1
ENSMUST00000123944	mmu-miR-5110	Gabrg3
ENSMUST00000123944	mmu-miR-7019-5p	Grin2a
ENSMUST00000149942	mmu-miR-344g-3p	Grin2a
ENSMUST00000225719	mmu-miR-5124b	Bcl2l11
ENSMUST00000123944	mmu-miR-6404	Nwd1
ENSMUST00000225719	mmu-miR-677-3p	Phf21a
ENSMUST00000113671	mmu-miR-7117-5p	Scn8a
ENSMUST00000149942	mmu-miR-7084-3p	Gabrg3
ENSMUST00000149942	mmu-miR-3060-5p	Gabrg3
ENSMUST00000149942	mmu-miR-8091	Gabrg3
ENSMUST00000113671	mmu-miR-342-5p	Scn8a
ENSMUST00000225719	mmu-miR-1231-5p	Phf21a
ENSMUST00000149942	mmu-miR-6939-5p	Smim1
ENSMUST00000188730	mmu-miR-140-3p	Scn8a
ENSMUST00000225719	mmu-miR-7665-5p	Bcl2l11
ENSMUST00000236498	mmu-miR-7012-5p	Bcl2l11
MSTRG.6376.2	mmu-miR-6916-5p	Grin2a
ENSMUST00000113671	mmu-miR-1187	Scn8a
MSTRG.6376.2	mmu-miR-7649-5p	Nr6a1
ENSMUST00000225719	mmu-miR-8108	Phf21a
ENSMUST00000149942	mmu-miR-6975-5p	Nr6a1
ENSMUST00000149942	mmu-miR-1892	Gabrg3
MSTRG.6376.2	mmu-miR-6905-5p	Nr6a1
ENSMUST00000188730	mmu-miR-5133	Nwd1
MSTRG.6376.2	mmu-miR-1982-5p	Grin2a
ENSMUST00000185727	mmu-miR-292b-3p	Bcl2l11
MSTRG.6376.2	mmu-miR-7222-3p	Gabrg3
ENSMUST00000123944	mmu-miR-466m-5p	Grin2a
ENSMUST00000149942	mmu-miR-7222-3p	Smim1
MSTRG.6376.2	mmu-miR-298-3p	Gabrg3
ENSMUST00000149942	mmu-miR-6379	Grin2a
ENSMUST00000149942	mmu-miR-3057-3p	Nr6a1
ENSMUST00000123944	mmu-miR-5124b	Bcl2l11
ENSMUST00000236498	mmu-miR-3085-3p	Bcl2l11
MSTRG.6376.2	mmu-miR-6941-5p	Nr6a1
ENSMUST00000113671	mmu-miR-7222-3p	Lpp
ENSMUST00000123944	mmu-miR-466j	Grin2a
MSTRG.6376.2	mmu-miR-1966-5p	Nr6a1
ENSMUST00000123944	mmu-miR-328-5p	Bcl2l11
ENSMUST00000188730	mmu-miR-6405	Nwd1
ENSMUST00000149942	mmu-miR-7231-3p	Gabrg3
ENSMUST00000149942	mmu-miR-7032-5p	Smim1
ENSMUST00000149942	mmu-miR-30c-1-3p	Smim1
ENSMUST00000113671	mmu-miR-466d-5p	Scn8a
ENSMUST00000149942	mmu-miR-1843b-5p	Grin2a
ENSMUST00000185727	mmu-miR-7054-5p	Phf21a
MSTRG.6376.2	mmu-miR-6367	Nr6a1
MSTRG.6376.2	mmu-miR-6407	Nwd1
MSTRG.6376.2	mmu-miR-7015-5p	Smim1
ENSMUST00000236498	mmu-miR-486b-5p	Ntn1
ENSMUST00000149942	mmu-miR-705	Nr6a1
ENSMUST00000123944	mmu-miR-8107	Gabrg3
MSTRG.6376.2	mmu-miR-7090-5p	Nr6a1
ENSMUST00000149942	mmu-miR-7242-3p	Smim1
ENSMUST00000123944	mmu-miR-1955-5p	Grin2a
ENSMUST00000185727	mmu-miR-1943-5p	Phf21a
ENSMUST00000149942	mmu-miR-6990-3p	Smim1
ENSMUST00000188730	mmu-miR-207	Scn8a
ENSMUST00000149942	mmu-miR-5133	Nwd1
ENSMUST00000225719	mmu-miR-7044-5p	Bcl2l11
ENSMUST00000185727	mmu-miR-5114	Phf21a
ENSMUST00000185727	mmu-miR-6992-5p	Bcl2l11
MSTRG.6376.2	mmu-miR-150-3p	Nr6a1
ENSMUST00000113671	mmu-miR-361-3p	Lpp
ENSMUST00000188730	mmu-miR-7119-5p	Scn8a
ENSMUST00000123944	mmu-miR-6919-3p	Nwd1
ENSMUST00000149942	mmu-miR-6952-3p	Gabrg3
ENSMUST00000113671	mmu-miR-9768-5p	Lpp
ENSMUST00000123944	mmu-miR-6379	Nwd1
ENSMUST00000123944	mmu-miR-6968-5p	Gabrg3
MSTRG.6376.2	mmu-miR-5110	Gabrg3
ENSMUST00000149942	mmu-miR-6971-5p	Bcl2l11
ENSMUST00000185727	mmu-miR-6904-5p	Phf21a
ENSMUST00000185727	mmu-miR-149-5p	Bcl2l11
ENSMUST00000113671	mmu-miR-7082-3p	Scn8a
ENSMUST00000123944	mmu-miR-1907	Nwd1
ENSMUST00000188730	mmu-miR-6541	Phf21a
ENSMUST00000123944	mmu-miR-6900-5p	Gabrg3
ENSMUST00000236498	mmu-miR-326-5p	Bcl2l11
MSTRG.6376.2	mmu-miR-6936-5p	Nwd1
ENSMUST00000236498	mmu-miR-7044-5p	Bcl2l11
ENSMUST00000123944	mmu-miR-30c-2-3p	Grin2a
ENSMUST00000188730	mmu-miR-666-3p	Scn8a
MSTRG.6376.2	mmu-miR-705	Nwd1
ENSMUST00000236498	mmu-miR-6945-3p	Bcl2l11
ENSMUST00000149942	mmu-miR-6379	Nwd1
ENSMUST00000185727	mmu-miR-3085-3p	Bcl2l11
ENSMUST00000149942	mmu-miR-7074-3p	Nr6a1
ENSMUST00000113671	mmu-miR-346-5p	Lpp
MSTRG.6376.2	mmu-miR-7035-3p	Nwd1
ENSMUST00000113671	mmu-miR-1956	Lpp
ENSMUST00000149942	mmu-miR-5135	Nr6a1
ENSMUST00000123944	mmu-miR-7226-5p	Nwd1
ENSMUST00000149942	mmu-miR-7021-3p	Grin2a
ENSMUST00000149942	mmu-miR-3090-5p	Bcl2l11
ENSMUST00000185727	mmu-miR-6905-5p	Phf21a
ENSMUST00000123944	mmu-miR-7084-3p	Gabrg3
ENSMUST00000149942	mmu-miR-7076-5p	Bcl2l11
ENSMUST00000149942	mmu-miR-7067-5p	Smim1
ENSMUST00000149942	mmu-miR-761	Nwd1
ENSMUST00000236498	mmu-miR-6949-5p	Ntn1
ENSMUST00000123944	mmu-miR-6993-5p	Nwd1
ENSMUST00000188730	mmu-miR-6921-5p	Scn8a
ENSMUST00000123944	mmu-miR-6975-5p	Grin2a
MSTRG.6376.2	mmu-miR-6952-3p	Gabrg3
ENSMUST00000149942	mmu-miR-3074-5p	Smim1
ENSMUST00000149942	mmu-miR-7003-5p	Smim1
ENSMUST00000113671	mmu-miR-7119-5p	Scn8a
ENSMUST00000185727	mmu-miR-6950-5p	Phf21a
ENSMUST00000123944	mmu-miR-6945-3p	Bcl2l11
MSTRG.6376.2	mmu-miR-7016-5p	Nr6a1
MSTRG.6376.2	mmu-miR-6991-3p	Nr6a1
ENSMUST00000188730	mmu-miR-6940-5p	Nr6a1
ENSMUST00000149942	mmu-miR-214-3p	Nr6a1
ENSMUST00000225719	mmu-miR-7023-5p	Phf21a
ENSMUST00000123944	mmu-miR-6909-5p	Bcl2l11
ENSMUST00000113671	mmu-miR-30c-1-3p	Scn8a
ENSMUST00000236498	mmu-miR-3552	Ntn1
ENSMUST00000113671	mmu-miR-7033-3p	Lpp
ENSMUST00000149942	mmu-miR-346-3p	Nr6a1
ENSMUST00000188730	mmu-miR-9769-3p	Nr6a1
MSTRG.6376.2	mmu-miR-7049-5p	Nwd1
ENSMUST00000113671	mmu-miR-6418-5p	Scn8a
ENSMUST00000123944	mmu-miR-669c-3p	Bcl2l11
MSTRG.6376.2	mmu-miR-7647-3p	Gabrg3
MSTRG.6376.2	mmu-miR-7018-5p	Grin2a
ENSMUST00000149942	mmu-miR-7063-5p	Gabrg3
ENSMUST00000113671	mmu-miR-6925-5p	Lpp
ENSMUST00000123944	mmu-miR-7669-3p	Bcl2l11
ENSMUST00000113671	mmu-miR-3098-3p	Lpp
ENSMUST00000149942	mmu-miR-5110	Grin2a
MSTRG.6376.2	mmu-miR-1927	Smim1
ENSMUST00000123944	mmu-miR-6988-3p	Gabrg3
MSTRG.6376.2	mmu-miR-1668	Gabrg3
ENSMUST00000123944	mmu-miR-667-5p	Grin2a
MSTRG.6376.2	mmu-miR-6905-5p	Smim1
ENSMUST00000113671	mmu-miR-6981-5p	Lpp
ENSMUST00000113671	mmu-miR-7035-5p	Lpp
ENSMUST00000149942	mmu-miR-7669-3p	Nr6a1
ENSMUST00000123944	mmu-miR-326-5p	Bcl2l11
ENSMUST00000149942	mmu-miR-3473a	Grin2a
MSTRG.6376.2	mmu-miR-7068-5p	Grin2a
ENSMUST00000123944	mmu-miR-7030-5p	Bcl2l11
ENSMUST00000149942	mmu-miR-504-3p	Smim1
ENSMUST00000225719	mmu-miR-6919-5p	Gabrg3
ENSMUST00000149942	mmu-miR-6922-5p	Grin2a
ENSMUST00000123944	mmu-miR-466h-5p	Grin2a
ENSMUST00000225719	mmu-miR-6909-5p	Bcl2l11
MSTRG.6376.2	mmu-miR-6539	Smim1
ENSMUST00000236498	mmu-miR-7578	Bcl2l11
ENSMUST00000149942	mmu-miR-138-5p	Gabrg3
ENSMUST00000188730	mmu-miR-3103-5p	Phf21a
ENSMUST00000225719	mmu-miR-8119	Bcl2l11
ENSMUST00000185727	mmu-miR-3971	Bcl2l11
ENSMUST00000236498	mmu-miR-7684-5p	Ntn1
ENSMUST00000123944	mmu-miR-8091	Gabrg3
MSTRG.6376.2	mmu-miR-8113	Nr6a1
ENSMUST00000149942	mmu-miR-7047-5p	Grin2a
ENSMUST00000185727	mmu-miR-6397	Bcl2l11
ENSMUST00000188730	mmu-miR-30c-2-3p	Scn8a
ENSMUST00000149942	mmu-miR-7679-3p	Gabrg3
ENSMUST00000149942	mmu-miR-7090-5p	Grin2a
ENSMUST00000149942	mmu-miR-6940-5p	Scn8a
ENSMUST00000113671	mmu-miR-7237-5p	Lpp
ENSMUST00000123944	mmu-miR-7647-3p	Gabrg3
ENSMUST00000123944	mmu-miR-705	Nwd1
ENSMUST00000149942	mmu-miR-3473c	Grin2a
MSTRG.6376.2	mmu-miR-6356	Gabrg3
ENSMUST00000123944	mmu-miR-9768-3p	Grin2a
ENSMUST00000225719	mmu-miR-6919-5p	Phf21a
ENSMUST00000149942	mmu-miR-6986-5p	Smim1
ENSMUST00000123944	mmu-miR-6914-5p	Nwd1
ENSMUST00000188730	mmu-miR-7048-5p	Nr6a1
ENSMUST00000188730	mmu-miR-7117-5p	Phf21a
ENSMUST00000123944	mmu-miR-664-5p	Nwd1
ENSMUST00000185727	mmu-miR-6989-5p	Phf21a
ENSMUST00000225719	mmu-miR-6413	Phf21a
MSTRG.6376.2	mmu-miR-698-5p	Nwd1
MSTRG.6376.2	mmu-miR-6337	Bcl2l11
ENSMUST00000149942	mmu-miR-6914-5p	Nwd1
ENSMUST00000185727	mmu-miR-760-3p	Bcl2l11
ENSMUST00000188730	mmu-miR-3093-3p	Scn8a
MSTRG.6376.2	mmu-miR-7081-5p	Nwd1
MSTRG.6376.2	mmu-miR-342-5p	Gabrg3
ENSMUST00000225719	mmu-miR-762	Phf21a
MSTRG.6376.2	mmu-miR-1982-5p	Nr6a1
ENSMUST00000185727	mmu-miR-6369	Bcl2l11
ENSMUST00000188730	mmu-miR-7036b-3p	Scn8a
ENSMUST00000123944	mmu-miR-30c-1-3p	Nwd1
ENSMUST00000185727	mmu-miR-7668-3p	Phf21a
ENSMUST00000149942	mmu-miR-3473e	Nwd1
ENSMUST00000225719	mmu-miR-1933-3p	Bcl2l11
ENSMUST00000123944	mmu-miR-667-5p	Gabrg3
MSTRG.6376.2	mmu-miR-3102-3p	Nwd1
ENSMUST00000149942	mmu-miR-6354	Smim1
MSTRG.6376.2	mmu-miR-705	Nr6a1
ENSMUST00000113671	mmu-miR-3058-5p	Lpp
ENSMUST00000149942	mmu-miR-6965-5p	Grin2a
MSTRG.6376.2	mmu-miR-7035-3p	Grin2a
ENSMUST00000149942	mmu-miR-298-5p	Bcl2l11
ENSMUST00000123944	mmu-miR-466n-5p	Grin2a
ENSMUST00000236498	mmu-miR-6897-5p	Bcl2l11
ENSMUST00000149942	mmu-miR-7023-5p	Nr6a1
ENSMUST00000149942	mmu-miR-7009-3p	Gabrg3
ENSMUST00000113671	mmu-miR-6897-5p	Lpp
ENSMUST00000188730	mmu-miR-615-5p	Nwd1
ENSMUST00000149942	mmu-miR-1962	Nwd1
ENSMUST00000185727	mmu-miR-6953-5p	Phf21a
ENSMUST00000149942	mmu-miR-7648-3p	Scn8a
ENSMUST00000188730	mmu-miR-1941-5p	Phf21a
ENSMUST00000236498	mmu-miR-7087-3p	Bcl2l11
ENSMUST00000188730	mmu-miR-6930-5p	Phf21a
ENSMUST00000225719	mmu-miR-6987-5p	Phf21a
ENSMUST00000149942	mmu-miR-674-5p	Nwd1
ENSMUST00000185727	mmu-miR-6953-5p	Bcl2l11
MSTRG.6376.2	mmu-miR-1927	Grin2a
ENSMUST00000123944	mmu-miR-1843a-5p	Grin2a
ENSMUST00000149942	mmu-miR-7030-5p	Nwd1
ENSMUST00000113671	mmu-miR-8119	Lpp
ENSMUST00000185727	mmu-miR-6715-5p	Bcl2l11
ENSMUST00000149942	mmu-miR-3057-3p	Smim1
MSTRG.6376.2	mmu-miR-6539	Grin2a
ENSMUST00000188730	mmu-miR-3473b	Scn8a
ENSMUST00000149942	mmu-miR-6950-5p	Grin2a
ENSMUST00000185727	mmu-miR-138-5p	Phf21a
ENSMUST00000113671	mmu-miR-7033-5p	Lpp
ENSMUST00000188730	mmu-miR-7226-5p	Nwd1
ENSMUST00000123944	mmu-miR-214-3p	Nwd1
ENSMUST00000236498	mmu-let-7i-5p	Ntn1
ENSMUST00000123944	mmu-miR-8093	Grin2a
ENSMUST00000123944	mmu-miR-7056-5p	Grin2a
ENSMUST00000123944	mmu-miR-5110	Nwd1
ENSMUST00000188730	mmu-miR-5114	Nwd1
ENSMUST00000149942	mmu-miR-7076-5p	Smim1
ENSMUST00000149942	mmu-miR-7081-3p	Grin2a
ENSMUST00000149942	mmu-miR-326-5p	Gabrg3
ENSMUST00000123944	mmu-miR-3547-5p	Nwd1
MSTRG.6376.2	mmu-miR-6957-5p	Grin2a
ENSMUST00000188730	mmu-miR-6337	Nwd1
ENSMUST00000149942	mmu-miR-673-3p	Gabrg3
ENSMUST00000149942	mmu-miR-149-3p	Grin2a
ENSMUST00000149942	mmu-miR-3065-3p	Nr6a1
ENSMUST00000225719	mmu-miR-7041-5p	Gabrg3
ENSMUST00000225719	mmu-miR-7054-5p	Phf21a
ENSMUST00000113671	mmu-miR-3083-5p	Lpp
ENSMUST00000123944	mmu-miR-7669-3p	Grin2a
MSTRG.6376.2	mmu-miR-7071-5p	Grin2a
ENSMUST00000225719	mmu-miR-7063-5p	Gabrg3
ENSMUST00000225719	mmu-miR-7000-5p	Gabrg3
ENSMUST00000149942	mmu-miR-762	Gabrg3
ENSMUST00000236498	mmu-miR-8113	Bcl2l11
ENSMUST00000149942	mmu-miR-7032-3p	Nwd1
ENSMUST00000185727	mmu-miR-3474	Phf21a
ENSMUST00000149942	mmu-miR-5113	Bcl2l11
MSTRG.6376.2	mmu-miR-3091-3p	Gabrg3
MSTRG.6376.2	mmu-miR-6337	Gabrg3
MSTRG.6376.2	mmu-miR-93-3p	Grin2a
ENSMUST00000123944	mmu-miR-5621-5p	Bcl2l11
ENSMUST00000123944	mmu-miR-5621-3p	Gabrg3
ENSMUST00000185727	mmu-miR-6715-5p	Phf21a
MSTRG.6376.2	mmu-miR-7688-5p	Nr6a1
ENSMUST00000149942	mmu-miR-6963-5p	Nr6a1
MSTRG.6376.2	mmu-miR-7035-5p	Smim1
ENSMUST00000113671	mmu-miR-6941-5p	Scn8a
ENSMUST00000149942	mmu-miR-760-3p	Bcl2l11
ENSMUST00000149942	mmu-miR-7035-5p	Gabrg3
MSTRG.6376.2	mmu-miR-7043-3p	Bcl2l11
MSTRG.6376.2	mmu-miR-5110	Nr6a1
ENSMUST00000123944	mmu-miR-6405	Nwd1
ENSMUST00000185727	mmu-miR-6965-5p	Phf21a
ENSMUST00000236498	mmu-miR-204-3p	Ntn1
ENSMUST00000185727	mmu-miR-6897-5p	Bcl2l11
ENSMUST00000149942	mmu-miR-326-5p	Bcl2l11
ENSMUST00000149942	mmu-miR-705	Nwd1
ENSMUST00000149942	mmu-miR-7021-3p	Smim1
ENSMUST00000149942	mmu-miR-883b-5p	Scn8a
ENSMUST00000188730	mmu-miR-6538	Phf21a
ENSMUST00000123944	mmu-miR-351-5p	Gabrg3
ENSMUST00000149942	mmu-miR-7094b-2-5p	Grin2a
ENSMUST00000123944	mmu-miR-466n-5p	Gabrg3
ENSMUST00000149942	mmu-miR-7054-5p	Nr6a1
ENSMUST00000149942	mmu-miR-7226-5p	Grin2a
ENSMUST00000149942	mmu-miR-7652-3p	Bcl2l11
MSTRG.6376.2	mmu-miR-6394	Gabrg3
MSTRG.6376.2	mmu-miR-6905-5p	Nwd1
MSTRG.6376.2	mmu-miR-679-5p	Nwd1
ENSMUST00000113671	mmu-miR-7239-3p	Scn8a
ENSMUST00000236498	mmu-miR-3075-5p	Bcl2l11
ENSMUST00000149942	mmu-miR-470-5p	Gabrg3
ENSMUST00000123944	mmu-miR-669m-5p	Grin2a
MSTRG.6376.2	mmu-miR-3076-5p	Gabrg3
ENSMUST00000185727	mmu-miR-34a-5p	Phf21a
MSTRG.6376.2	mmu-miR-7684-3p	Grin2a
ENSMUST00000123944	mmu-miR-1843b-5p	Grin2a
ENSMUST00000123944	mmu-miR-3473e	Nwd1
ENSMUST00000113671	mmu-miR-7239-3p	Lpp
ENSMUST00000113671	mmu-miR-30c-2-3p	Scn8a
ENSMUST00000149942	mmu-miR-412-3p	Bcl2l11
ENSMUST00000188730	mmu-miR-7023-5p	Phf21a
ENSMUST00000149942	mmu-miR-698-5p	Nwd1
ENSMUST00000123944	mmu-miR-7001-5p	Bcl2l11
MSTRG.6376.2	mmu-miR-871-3p	Bcl2l11
ENSMUST00000149942	mmu-miR-7068-5p	Grin2a
ENSMUST00000225719	mmu-miR-7087-5p	Gabrg3
ENSMUST00000113671	mmu-miR-698-5p	Lpp
ENSMUST00000188730	mmu-miR-7087-5p	Phf21a
ENSMUST00000188730	mmu-miR-7006-5p	Nwd1
ENSMUST00000123944	mmu-miR-7218-5p	Grin2a
ENSMUST00000236498	mmu-miR-6337	Ntn1
ENSMUST00000149942	mmu-miR-6418-5p	Grin2a
MSTRG.6376.2	mmu-miR-30b-3p	Nwd1
ENSMUST00000149942	mmu-miR-6935-5p	Nr6a1
ENSMUST00000188730	mmu-miR-677-3p	Phf21a
MSTRG.6376.2	mmu-miR-7078-5p	Nwd1
ENSMUST00000113671	mmu-miR-214-3p	Lpp
ENSMUST00000123944	mmu-miR-877-3p	Nwd1
MSTRG.6376.2	mmu-miR-6935-5p	Nwd1
ENSMUST00000123944	mmu-miR-466h-5p	Gabrg3
ENSMUST00000149942	mmu-miR-221-5p	Grin2a
ENSMUST00000236498	mmu-miR-3113-3p	Bcl2l11
ENSMUST00000149942	mmu-miR-6914-5p	Grin2a
MSTRG.6376.2	mmu-miR-7062-5p	Smim1
ENSMUST00000185727	mmu-miR-3971	Phf21a
ENSMUST00000149942	mmu-miR-761	Bcl2l11
ENSMUST00000149942	mmu-miR-6971-5p	Nr6a1
MSTRG.6376.2	mmu-miR-7222-3p	Nwd1
ENSMUST00000225719	mmu-miR-6996-5p	Phf21a
ENSMUST00000149942	mmu-miR-1933-5p	Grin2a
ENSMUST00000149942	mmu-miR-7090-5p	Nr6a1
ENSMUST00000149942	mmu-miR-6979-5p	Grin2a
ENSMUST00000149942	mmu-miR-6958-3p	Grin2a
ENSMUST00000188730	mmu-miR-485-5p	Phf21a
ENSMUST00000236498	mmu-miR-6992-5p	Bcl2l11
MSTRG.6376.2	mmu-miR-7669-3p	Nr6a1
MSTRG.6376.2	mmu-miR-6982-5p	Smim1
ENSMUST00000149942	mmu-miR-6945-5p	Grin2a
ENSMUST00000149942	mmu-miR-7074-5p	Bcl2l11
ENSMUST00000188730	mmu-miR-1966-5p	Nr6a1
ENSMUST00000225719	mmu-miR-7025-5p	Phf21a
ENSMUST00000149942	mmu-miR-3473b	Nwd1
MSTRG.6376.2	mmu-miR-128-3p	Smim1
ENSMUST00000149942	mmu-miR-3082-3p	Nwd1
ENSMUST00000123944	mmu-miR-6367	Grin2a
ENSMUST00000123944	mmu-miR-7679-3p	Gabrg3
ENSMUST00000188730	mmu-miR-1968-5p	Nr6a1
MSTRG.6376.2	mmu-miR-3073b-5p	Gabrg3
ENSMUST00000113671	mmu-miR-7023-5p	Scn8a
ENSMUST00000149942	mmu-miR-7030-5p	Bcl2l11
ENSMUST00000185727	mmu-miR-30b-3p	Phf21a
MSTRG.6376.2	mmu-miR-6394	Nr6a1
ENSMUST00000149942	mmu-miR-188-3p	Smim1
ENSMUST00000113671	mmu-miR-5107-5p	Lpp
MSTRG.6376.2	mmu-miR-3102-5p	Nwd1
MSTRG.6376.2	mmu-miR-6980-5p	Grin2a
