# Supplementary material for: RNA sequencing profiling of mRNAs, long noncoding RNAs, and circular RNAs in Trigeminal Ganglion following Temporomandibular Joint inflammation
Source: Front Cell Dev Biol. 2022 Aug 16;10:945793. doi: 10.3389/fcell.2022.945793 (PMC9424726; doi:10.3389/fcell.2022.945793)
Supplement: Supplementary file 6 [file Table6.xls]

18:5063194|5088814//ENSMUST00000025079	mmu-miR-6539	Atl2
15:82814481|82857284//ENSMUST00000109510	mmu-miR-6980-5p	Sgsm1
5:106634831|106638635//ENSMUST00000045466	mmu-miR-6912-3p	Zbtb7b
15:82814481|82857284//ENSMUST00000109510	mmu-miR-7085-5p	Bcl2l1
5:106634831|106638635//ENSMUST00000045466	mmu-miR-5110	Nwd1
9:3441055|3450151//ENSMUST00000212101	mmu-miR-6405	Nwd1
5:106634831|106638635//ENSMUST00000112696	mmu-miR-497b	Gabrg3
9:3441055|3450151//ENSMUST00000212101	mmu-miR-1904	Celf1
18:5063194|5088814//ENSMUST00000025079	mmu-miR-669m-5p	Zbtb7b
15:82814481|82857284//ENSMUST00000109510	mmu-miR-6896-3p	Celf1
8:79343654|79372364//ENSMUST00000066091	mmu-miR-7024-5p	Zbtb7b
15:34114024|34123766//ENSMUST00000163697	mmu-miR-207	Zbtb7b
18:5063194|5088814//ENSMUST00000025079	mmu-miR-7686-5p	Sgsm1
5:106634831|106638635//ENSMUST00000045466	mmu-miR-6975-5p	Nwd1
5:106634831|106638635//ENSMUST00000112696	mmu-miR-679-5p	Nwd1
9:3441055|3450151//ENSMUST00000212101	mmu-miR-6926-5p	Xirp1
15:82814481|82857284//ENSMUST00000109510	mmu-miR-6954-5p	Bcl2l1
9:3441055|3450151//ENSMUST00000212101	mmu-miR-199b-5p	Phf21a
15:34114024|34123766//ENSMUST00000163697	mmu-miR-6987-5p	Zbtb7b
5:106634831|106638635//ENSMUST00000112696	mmu-miR-6914-5p	Xirp1
5:106634831|106638635//ENSMUST00000112696	mmu-miR-6974-3p	Zbtb7b
5:106634831|106638635//ENSMUST00000112696	mmu-miR-7005-5p	Nwd1
15:38672857|38683009//ENSMUST00000228475	mmu-miR-7081-3p	Bcl2l11
5:106634831|106638635//ENSMUST00000045466	mmu-miR-7056-5p	Xirp1
8:79343654|79372364//ENSMUST00000066091	mmu-miR-709	Zbtb7b
9:3441055|3450151//ENSMUST00000212101	mmu-miR-7230-5p	Sgsm1
15:82814481|82857284//ENSMUST00000109510	mmu-miR-7081-5p	Bcl2l1
5:106634831|106638635//ENSMUST00000045466	mmu-miR-674-5p	Zbtb7b
5:106634831|106638635//ENSMUST00000112696	mmu-miR-6401	Nwd1
9:3441055|3450151//ENSMUST00000212101	mmu-miR-6337	Xirp1
9:3441055|3450151//ENSMUST00000212101	mmu-miR-1955-5p	Bcl2l1
9:3441055|3450151//ENSMUST00000212101	mmu-miR-6914-5p	Bcl2l1
5:106634831|106638635//ENSMUST00000045466	mmu-miR-7081-5p	Nwd1
15:82814481|82857284//ENSMUST00000109510	mmu-miR-6954-3p	Celf1
15:38672857|38683009//ENSMUST00000228475	mmu-miR-3064-5p	Xirp1
15:82814481|82857284//ENSMUST00000109510	mmu-miR-8119	Bcl2l1
18:5063194|5088814//ENSMUST00000025079	mmu-miR-6938-3p	Sgsm1
15:38672857|38683009//ENSMUST00000228475	mmu-miR-140-3p	Bcl2l11
15:38672857|38683009//ENSMUST00000228475	mmu-miR-7001-5p	Scn8a
9:3441055|3450151//ENSMUST00000212101	mmu-miR-7672-5p	Scn8a
8:79343654|79372364//ENSMUST00000066091	mmu-miR-5108	Zbtb7b
5:106634831|106638635//ENSMUST00000112696	mmu-miR-674-5p	Nwd1
5:106634831|106638635//ENSMUST00000112696	mmu-miR-673-5p	Nwd1
15:82814481|82857284//ENSMUST00000109510	mmu-miR-15a-3p	Bcl2l1
15:34114024|34123766//ENSMUST00000163697	mmu-miR-7054-5p	Phf21a
8:79343654|79372364//ENSMUST00000066091	mmu-miR-7019-5p	Zbtb7b
5:106634831|106638635//ENSMUST00000045466	mmu-miR-185-5p	Gabrg3
9:3441055|3450151//ENSMUST00000212101	mmu-miR-3090-5p	Bcl2l11
9:3441055|3450151//ENSMUST00000212101	mmu-miR-1904	Sgsm1
15:34114024|34123766//ENSMUST00000163697	mmu-miR-216c-3p	Gabrg3
5:106634831|106638635//ENSMUST00000045466	mmu-miR-298-5p	Gabrg3
9:3441055|3450151//ENSMUST00000212101	mmu-miR-6914-5p	Xirp1
5:106634831|106638635//ENSMUST00000045466	mmu-miR-3064-5p	Nwd1
5:106634831|106638635//ENSMUST00000112696	mmu-miR-6991-3p	Xirp1
5:106634831|106638635//ENSMUST00000112696	mmu-miR-7044-5p	Xirp1
5:106634831|106638635//ENSMUST00000112696	mmu-miR-328-3p	Zbtb7b
5:106634831|106638635//ENSMUST00000045466	mmu-miR-7001-5p	Gabrg3
15:82814481|82857284//ENSMUST00000109510	mmu-miR-8113	Bcl2l1
9:3441055|3450151//ENSMUST00000212101	mmu-miR-6917-5p	Bcl2l11
5:106634831|106638635//ENSMUST00000112696	mmu-miR-1896	Nwd1
18:5063194|5088814//ENSMUST00000025079	mmu-miR-3074-5p	Sgsm1
5:106634831|106638635//ENSMUST00000045466	mmu-miR-761	Nwd1
9:3441055|3450151//ENSMUST00000212101	mmu-miR-7672-5p	Sgsm1
9:3441055|3450151//ENSMUST00000212101	mmu-miR-7083-3p	Celf1
9:3441055|3450151//ENSMUST00000212101	mmu-miR-3075-5p	Gabrg3
9:3441055|3450151//ENSMUST00000212101	mmu-miR-1904	Nwd1
9:3441055|3450151//ENSMUST00000212101	mmu-miR-9768-5p	Sgsm1
15:34114024|34123766//ENSMUST00000163697	mmu-miR-466k	Gabrg3
9:3441055|3450151//ENSMUST00000212101	mmu-miR-6368	Sgsm1
5:106634831|106638635//ENSMUST00000045466	mmu-miR-6905-5p	Nwd1
5:106634831|106638635//ENSMUST00000045466	mmu-miR-7066-5p	Gabrg3
15:38672857|38683009//ENSMUST00000228475	mmu-miR-7085-3p	Bcl2l11
15:82814481|82857284//ENSMUST00000109510	mmu-miR-7662-5p	Sgsm1
9:3441055|3450151//ENSMUST00000212101	mmu-miR-9768-5p	Gabrg3
15:82814481|82857284//ENSMUST00000109510	mmu-miR-7015-5p	Sgsm1
15:38672857|38683009//ENSMUST00000228475	mmu-miR-6361	Xirp1
15:82814481|82857284//ENSMUST00000109510	mmu-miR-185-5p	Bcl2l1
15:34114024|34123766//ENSMUST00000163697	mmu-miR-466i-5p	Zbtb7b
15:82814481|82857284//ENSMUST00000109510	mmu-miR-351-5p	Celf1
15:34114024|34123766//ENSMUST00000163697	mmu-miR-34a-5p	Gabrg3
9:3441055|3450151//ENSMUST00000212101	mmu-miR-679-5p	Nwd1
15:82814481|82857284//ENSMUST00000109510	mmu-miR-6905-5p	Sgsm1
15:82814481|82857284//ENSMUST00000109510	mmu-miR-6919-5p	Celf1
15:82814481|82857284//ENSMUST00000109510	mmu-miR-7036b-3p	Bcl2l1
15:34114024|34123766//ENSMUST00000163697	mmu-miR-432	Gabrg3
15:38672857|38683009//ENSMUST00000228475	mmu-miR-7667-5p	Scn8a
18:5063194|5088814//ENSMUST00000025079	mmu-miR-18a-3p	Zbtb7b
15:82814481|82857284//ENSMUST00000109510	mmu-miR-7028-3p	Sgsm1
15:82814481|82857284//ENSMUST00000109510	mmu-miR-7072-5p	Bcl2l1
9:3441055|3450151//ENSMUST00000212101	mmu-miR-679-5p	Gabrg3
9:3441055|3450151//ENSMUST00000212101	mmu-miR-30b-3p	Nwd1
15:82814481|82857284//ENSMUST00000109510	mmu-miR-1231-5p	Sgsm1
5:106634831|106638635//ENSMUST00000045466	mmu-miR-7221-3p	Nwd1
5:106634831|106638635//ENSMUST00000045466	mmu-miR-1896	Xirp1
18:5063194|5088814//ENSMUST00000025079	mmu-miR-6934-3p	Sgsm1
9:3441055|3450151//ENSMUST00000212101	mmu-miR-7075-5p	Bcl2l11
5:106634831|106638635//ENSMUST00000112696	mmu-miR-9768-3p	Gabrg3
18:5063194|5088814//ENSMUST00000025079	mmu-miR-7054-5p	Sgsm1
9:3441055|3450151//ENSMUST00000212101	mmu-miR-6367	Scn8a
9:3441055|3450151//ENSMUST00000212101	mmu-miR-3057-3p	Sgsm1
5:106634831|106638635//ENSMUST00000112696	mmu-miR-673-5p	Zbtb7b
5:106634831|106638635//ENSMUST00000045466	mmu-miR-497b	Gabrg3
5:106634831|106638635//ENSMUST00000045466	mmu-miR-1231-5p	Xirp1
9:3441055|3450151//ENSMUST00000212101	mmu-miR-1231-5p	Phf21a
15:34114024|34123766//ENSMUST00000163697	mmu-miR-7118-5p	Zbtb7b
9:3441055|3450151//ENSMUST00000212101	mmu-miR-7004-3p	Bcl2l11
5:106634831|106638635//ENSMUST00000045466	mmu-miR-7056-5p	Zbtb7b
18:5063194|5088814//ENSMUST00000025079	mmu-miR-18a-3p	Celf1
18:5063194|5088814//ENSMUST00000025079	mmu-miR-7085-5p	Zbtb7b
15:38672857|38683009//ENSMUST00000228475	mmu-miR-669c-3p	Bcl2l11
9:3441055|3450151//ENSMUST00000212101	mmu-miR-1231-5p	Celf1
15:38672857|38683009//ENSMUST00000228475	mmu-miR-3087-5p	Scn8a
15:82814481|82857284//ENSMUST00000109510	mmu-miR-6919-5p	Bcl2l1
5:106634831|106638635//ENSMUST00000112696	mmu-miR-6403	Xirp1
15:34114024|34123766//ENSMUST00000163697	mmu-miR-7578	Zbtb7b
9:3441055|3450151//ENSMUST00000212101	mmu-miR-7075-5p	Nwd1
5:106634831|106638635//ENSMUST00000045466	mmu-miR-6923-5p	Xirp1
18:5063194|5088814//ENSMUST00000025079	mmu-miR-466m-5p	Zbtb7b
5:106634831|106638635//ENSMUST00000045466	mmu-miR-6914-5p	Xirp1
15:82814481|82857284//ENSMUST00000109510	mmu-miR-7221-3p	Celf1
15:38672857|38683009//ENSMUST00000228475	mmu-miR-26b-3p	Xirp1
5:106634831|106638635//ENSMUST00000112696	mmu-miR-6923-5p	Xirp1
15:38672857|38683009//ENSMUST00000228475	mmu-miR-3064-5p	Scn8a
15:82814481|82857284//ENSMUST00000109510	mmu-miR-370-3p	Bcl2l1
9:3441055|3450151//ENSMUST00000212101	mmu-miR-7226-5p	Nwd1
18:5063194|5088814//ENSMUST00000025079	mmu-miR-7019-3p	Celf1
5:106634831|106638635//ENSMUST00000112696	mmu-miR-3620-5p	Nwd1
9:3441055|3450151//ENSMUST00000212101	mmu-miR-6368	Phf21a
18:5063194|5088814//ENSMUST00000025079	mmu-miR-7686-5p	Celf1
5:106634831|106638635//ENSMUST00000045466	mmu-miR-679-5p	Gabrg3
15:82814481|82857284//ENSMUST00000109510	mmu-miR-6958-5p	Sgsm1
5:106634831|106638635//ENSMUST00000112696	mmu-miR-679-5p	Gabrg3
15:82814481|82857284//ENSMUST00000109510	mmu-miR-1968-5p	Sgsm1
15:82814481|82857284//ENSMUST00000109510	mmu-miR-1904	Sgsm1
5:106634831|106638635//ENSMUST00000045466	mmu-miR-1231-5p	Zbtb7b
5:106634831|106638635//ENSMUST00000112696	mmu-miR-6975-5p	Nwd1
15:82814481|82857284//ENSMUST00000109510	mmu-miR-7669-3p	Sgsm1
5:106634831|106638635//ENSMUST00000112696	mmu-miR-185-5p	Gabrg3
8:79343654|79372364//ENSMUST00000066091	mmu-miR-6900-5p	Zbtb7b
5:106634831|106638635//ENSMUST00000045466	mmu-miR-9769-3p	Nwd1
8:79343654|79372364//ENSMUST00000066091	mmu-miR-7006-5p	Zbtb7b
15:82814481|82857284//ENSMUST00000109510	mmu-miR-7687-3p	Celf1
9:3441055|3450151//ENSMUST00000212101	mmu-miR-7653-5p	Bcl2l11
5:106634831|106638635//ENSMUST00000112696	mmu-miR-3064-5p	Nwd1
15:82814481|82857284//ENSMUST00000109510	mmu-miR-7018-5p	Bcl2l1
5:106634831|106638635//ENSMUST00000112696	mmu-miR-6354	Xirp1
15:82814481|82857284//ENSMUST00000109510	mmu-miR-7015-5p	Celf1
9:3441055|3450151//ENSMUST00000212101	mmu-miR-7076-5p	Phf21a
18:5063194|5088814//ENSMUST00000025079	mmu-miR-6943-3p	Celf1
15:82814481|82857284//ENSMUST00000109510	mmu-miR-7082-3p	Sgsm1
5:106634831|106638635//ENSMUST00000112696	mmu-miR-6905-5p	Zbtb7b
9:3441055|3450151//ENSMUST00000212101	mmu-miR-6905-5p	Bcl2l1
18:5063194|5088814//ENSMUST00000025079	mmu-miR-7054-5p	Celf1
5:106634831|106638635//ENSMUST00000045466	mmu-miR-5133	Gabrg3
9:3441055|3450151//ENSMUST00000212101	mmu-miR-3075-5p	Bcl2l11
9:3441055|3450151//ENSMUST00000212101	mmu-miR-6405	Phf21a
5:106634831|106638635//ENSMUST00000045466	mmu-miR-7081-5p	Xirp1
9:3441055|3450151//ENSMUST00000212101	mmu-miR-6905-5p	Phf21a
15:82814481|82857284//ENSMUST00000109510	mmu-miR-7051-5p	Celf1
8:79343654|79372364//ENSMUST00000066091	mmu-miR-6982-3p	Zbtb7b
5:106634831|106638635//ENSMUST00000112696	mmu-miR-6905-5p	Nwd1
15:38672857|38683009//ENSMUST00000228475	mmu-miR-466o-3p	Scn8a
18:5063194|5088814//ENSMUST00000025079	mmu-miR-466h-5p	Zbtb7b
5:106634831|106638635//ENSMUST00000112696	mmu-miR-6953-3p	Xirp1
5:106634831|106638635//ENSMUST00000045466	mmu-miR-378d	Nwd1
15:38672857|38683009//ENSMUST00000228475	mmu-miR-6936-5p	Bcl2l11
9:3441055|3450151//ENSMUST00000212101	mmu-miR-7075-5p	Phf21a
9:3441055|3450151//ENSMUST00000212101	mmu-miR-6905-5p	Sgsm1
18:5063194|5088814//ENSMUST00000025079	mmu-miR-6954-3p	Celf1
9:3441055|3450151//ENSMUST00000212101	mmu-miR-6769b-5p	Scn8a
15:82814481|82857284//ENSMUST00000109510	mmu-miR-7079-5p	Sgsm1
5:106634831|106638635//ENSMUST00000112696	mmu-miR-5110	Gabrg3
9:3441055|3450151//ENSMUST00000212101	mmu-miR-1231-5p	Xirp1
15:82814481|82857284//ENSMUST00000109510	mmu-miR-6947-3p	Bcl2l1
15:82814481|82857284//ENSMUST00000109510	mmu-miR-1968-5p	Celf1
5:106634831|106638635//ENSMUST00000112696	mmu-miR-7066-5p	Gabrg3
9:3441055|3450151//ENSMUST00000212101	mmu-miR-7068-5p	Celf1
9:3441055|3450151//ENSMUST00000212101	mmu-miR-3473e	Scn8a
9:3441055|3450151//ENSMUST00000212101	mmu-miR-6963-5p	Gabrg3
9:3441055|3450151//ENSMUST00000212101	mmu-miR-6901-5p	Celf1
15:82814481|82857284//ENSMUST00000109510	mmu-miR-1894-5p	Celf1
5:106634831|106638635//ENSMUST00000045466	mmu-miR-3064-5p	Xirp1
9:3441055|3450151//ENSMUST00000212101	mmu-miR-6914-5p	Nwd1
15:82814481|82857284//ENSMUST00000109510	mmu-miR-1904	Celf1
5:106634831|106638635//ENSMUST00000045466	mmu-miR-6953-3p	Xirp1
15:82814481|82857284//ENSMUST00000109510	mmu-miR-7070-5p	Bcl2l1
5:106634831|106638635//ENSMUST00000112696	mmu-miR-1231-5p	Xirp1
9:3441055|3450151//ENSMUST00000212101	mmu-miR-7090-5p	Celf1
15:82814481|82857284//ENSMUST00000109510	mmu-miR-7064-5p	Bcl2l1
9:3441055|3450151//ENSMUST00000212101	mmu-miR-6905-5p	Nwd1
15:82814481|82857284//ENSMUST00000109510	mmu-miR-7020-3p	Bcl2l1
5:106634831|106638635//ENSMUST00000112696	mmu-miR-7033-5p	Zbtb7b
15:82814481|82857284//ENSMUST00000109510	mmu-miR-7070-5p	Sgsm1
15:82814481|82857284//ENSMUST00000109510	mmu-miR-6980-5p	Bcl2l1
15:38672857|38683009//ENSMUST00000228475	mmu-miR-466d-3p	Bcl2l11
5:106634831|106638635//ENSMUST00000045466	mmu-miR-6354	Xirp1
9:3441055|3450151//ENSMUST00000212101	mmu-miR-7016-3p	Celf1
9:3441055|3450151//ENSMUST00000212101	mmu-miR-7052-5p	Nwd1
15:38672857|38683009//ENSMUST00000228475	mmu-miR-6410	Bcl2l11
5:106634831|106638635//ENSMUST00000112696	mmu-miR-665-3p	Zbtb7b
9:3441055|3450151//ENSMUST00000212101	mmu-miR-9768-3p	Gabrg3
5:106634831|106638635//ENSMUST00000045466	mmu-miR-7005-5p	Gabrg3
9:3441055|3450151//ENSMUST00000212101	mmu-miR-6404	Bcl2l11
9:3441055|3450151//ENSMUST00000212101	mmu-miR-873a-3p	Nwd1
5:106634831|106638635//ENSMUST00000112696	mmu-miR-3113-3p	Xirp1
15:82814481|82857284//ENSMUST00000109510	mmu-miR-328-5p	Bcl2l1
15:38672857|38683009//ENSMUST00000228475	mmu-miR-3064-5p	Bcl2l11
5:106634831|106638635//ENSMUST00000045466	mmu-miR-1291	Gabrg3
8:79343654|79372364//ENSMUST00000066091	mmu-miR-7085-5p	Zbtb7b
5:106634831|106638635//ENSMUST00000045466	mmu-miR-6401	Nwd1
5:106634831|106638635//ENSMUST00000045466	mmu-miR-6991-3p	Zbtb7b
9:3441055|3450151//ENSMUST00000212101	mmu-miR-7653-5p	Phf21a
9:3441055|3450151//ENSMUST00000212101	mmu-miR-298-5p	Sgsm1
15:82814481|82857284//ENSMUST00000109510	mmu-miR-7075-5p	Bcl2l1
5:106634831|106638635//ENSMUST00000112696	mmu-miR-7081-5p	Xirp1
9:3441055|3450151//ENSMUST00000212101	mmu-miR-6914-5p	Phf21a
15:82814481|82857284//ENSMUST00000109510	mmu-miR-8108	Sgsm1
15:38672857|38683009//ENSMUST00000228475	mmu-miR-7048-5p	Bcl2l11
5:106634831|106638635//ENSMUST00000045466	mmu-miR-679-5p	Nwd1
9:3441055|3450151//ENSMUST00000212101	mmu-miR-10a-5p	Bcl2l1
15:82814481|82857284//ENSMUST00000109510	mmu-miR-6934-3p	Sgsm1
15:82814481|82857284//ENSMUST00000109510	mmu-miR-6947-3p	Celf1
15:34114024|34123766//ENSMUST00000163697	mmu-miR-466d-5p	Zbtb7b
8:79343654|79372364//ENSMUST00000066091	mmu-miR-92a-2-5p	Zbtb7b
9:3441055|3450151//ENSMUST00000212101	mmu-miR-6954-5p	Xirp1
9:3441055|3450151//ENSMUST00000212101	mmu-miR-6914-5p	Scn8a
15:82814481|82857284//ENSMUST00000109510	mmu-miR-7028-3p	Celf1
9:3441055|3450151//ENSMUST00000212101	mmu-miR-7076-5p	Bcl2l11
9:3441055|3450151//ENSMUST00000212101	mmu-miR-3547-5p	Phf21a
15:38672857|38683009//ENSMUST00000228475	mmu-miR-7001-5p	Bcl2l11
5:106634831|106638635//ENSMUST00000045466	mmu-miR-298-5p	Zbtb7b
5:106634831|106638635//ENSMUST00000112696	mmu-miR-301b-5p	Xirp1
5:106634831|106638635//ENSMUST00000045466	mmu-miR-6975-5p	Gabrg3
15:34114024|34123766//ENSMUST00000163697	mmu-miR-7211-5p	Phf21a
18:5063194|5088814//ENSMUST00000025079	mmu-miR-3544-3p	Celf1
15:82814481|82857284//ENSMUST00000109510	mmu-miR-7086-5p	Celf1
9:3441055|3450151//ENSMUST00000212101	mmu-miR-6981-5p	Gabrg3
15:38672857|38683009//ENSMUST00000228475	mmu-miR-145b	Xirp1
9:3441055|3450151//ENSMUST00000212101	mmu-miR-6337	Nwd1
5:106634831|106638635//ENSMUST00000112696	mmu-miR-298-5p	Nwd1
18:5063194|5088814//ENSMUST00000025079	mmu-miR-221-5p	Celf1
5:106634831|106638635//ENSMUST00000045466	mmu-miR-7044-5p	Xirp1
9:3441055|3450151//ENSMUST00000212101	mmu-miR-7075-5p	Celf1
15:82814481|82857284//ENSMUST00000109510	mmu-miR-7674-5p	Sgsm1
15:38672857|38683009//ENSMUST00000228475	mmu-miR-3473b	Xirp1
5:106634831|106638635//ENSMUST00000045466	mmu-miR-665-3p	Gabrg3
15:82814481|82857284//ENSMUST00000109510	mmu-miR-761	Celf1
9:3441055|3450151//ENSMUST00000212101	mmu-miR-3473b	Xirp1
9:3441055|3450151//ENSMUST00000212101	mmu-miR-6368	Nwd1
18:5063194|5088814//ENSMUST00000025079	mmu-miR-7674-5p	Sgsm1
9:3441055|3450151//ENSMUST00000212101	mmu-miR-6998-3p	Bcl2l11
15:82814481|82857284//ENSMUST00000109510	mmu-miR-3064-5p	Celf1
5:106634831|106638635//ENSMUST00000112696	mmu-miR-7212-5p	Zbtb7b
5:106634831|106638635//ENSMUST00000112696	mmu-miR-1231-5p	Zbtb7b
15:82814481|82857284//ENSMUST00000109510	mmu-miR-6914-5p	Bcl2l1
18:5063194|5088814//ENSMUST00000025079	mmu-miR-466j	Zbtb7b
15:82814481|82857284//ENSMUST00000109510	mmu-miR-8104	Bcl2l1
5:106634831|106638635//ENSMUST00000045466	mmu-miR-185-5p	Zbtb7b
15:38672857|38683009//ENSMUST00000228475	mmu-miR-466e-3p	Bcl2l11
18:5063194|5088814//ENSMUST00000025079	mmu-miR-7011-3p	Celf1
9:3441055|3450151//ENSMUST00000212101	mmu-miR-7049-5p	Nwd1
9:3441055|3450151//ENSMUST00000212101	mmu-miR-6990-5p	Xirp1
9:3441055|3450151//ENSMUST00000212101	mmu-miR-10b-5p	Bcl2l1
15:82814481|82857284//ENSMUST00000109510	mmu-miR-6960-5p	Bcl2l1
5:106634831|106638635//ENSMUST00000112696	mmu-miR-7005-5p	Gabrg3
18:5063194|5088814//ENSMUST00000025079	mmu-miR-6934-3p	Celf1
5:106634831|106638635//ENSMUST00000045466	mmu-miR-301b-5p	Xirp1
5:106634831|106638635//ENSMUST00000045466	mmu-miR-6991-3p	Xirp1
15:82814481|82857284//ENSMUST00000109510	mmu-miR-6911-5p	Bcl2l1
9:3441055|3450151//ENSMUST00000212101	mmu-miR-1955-5p	Celf1
5:106634831|106638635//ENSMUST00000112696	mmu-miR-7005-5p	Zbtb7b
15:38672857|38683009//ENSMUST00000228475	mmu-miR-145a-5p	Xirp1
15:38672857|38683009//ENSMUST00000228475	mmu-miR-140-3p	Scn8a
5:106634831|106638635//ENSMUST00000045466	mmu-miR-5110	Gabrg3
18:5063194|5088814//ENSMUST00000025079	mmu-miR-6993-5p	Sgsm1
5:106634831|106638635//ENSMUST00000045466	mmu-miR-7212-5p	Zbtb7b
5:106634831|106638635//ENSMUST00000045466	mmu-miR-5133	Xirp1
5:106634831|106638635//ENSMUST00000112696	mmu-miR-5133	Gabrg3
15:34114024|34123766//ENSMUST00000163697	mmu-miR-466k	Zbtb7b
15:34114024|34123766//ENSMUST00000163697	mmu-miR-6964-5p	Zbtb7b
9:3441055|3450151//ENSMUST00000212101	mmu-miR-7016-3p	Nwd1
9:3441055|3450151//ENSMUST00000212101	mmu-miR-7677-5p	Bcl2l11
9:3441055|3450151//ENSMUST00000212101	mmu-miR-7030-5p	Bcl2l11
5:106634831|106638635//ENSMUST00000045466	mmu-miR-7212-5p	Xirp1
15:38672857|38683009//ENSMUST00000228475	mmu-miR-3072-3p	Scn8a
18:5063194|5088814//ENSMUST00000025079	mmu-miR-7663-3p	Sgsm1
9:3441055|3450151//ENSMUST00000212101	mmu-miR-296-3p	Gabrg3
8:79343654|79372364//ENSMUST00000066091	mmu-miR-1955-5p	Zbtb7b
5:106634831|106638635//ENSMUST00000045466	mmu-miR-6982-5p	Xirp1
15:34114024|34123766//ENSMUST00000163697	mmu-miR-214-3p	Gabrg3
15:34114024|34123766//ENSMUST00000163697	mmu-miR-6947-3p	Gabrg3
5:106634831|106638635//ENSMUST00000045466	mmu-miR-7005-5p	Zbtb7b
15:34114024|34123766//ENSMUST00000163697	mmu-miR-6931-5p	Phf21a
5:106634831|106638635//ENSMUST00000112696	mmu-miR-6905-5p	Xirp1
5:106634831|106638635//ENSMUST00000112696	mmu-miR-6991-3p	Zbtb7b
9:3441055|3450151//ENSMUST00000212101	mmu-miR-3473b	Scn8a
15:82814481|82857284//ENSMUST00000109510	mmu-miR-194-2-3p	Bcl2l1
5:106634831|106638635//ENSMUST00000112696	mmu-miR-6403	Gabrg3
5:106634831|106638635//ENSMUST00000112696	mmu-miR-7081-5p	Nwd1
15:38672857|38683009//ENSMUST00000228475	mmu-miR-762	Scn8a
15:82814481|82857284//ENSMUST00000109510	mmu-miR-7018-5p	Celf1
15:82814481|82857284//ENSMUST00000109510	mmu-miR-6919-3p	Celf1
15:82814481|82857284//ENSMUST00000109510	mmu-miR-6962-5p	Sgsm1
15:38672857|38683009//ENSMUST00000228475	mmu-miR-3087-5p	Xirp1
9:3441055|3450151//ENSMUST00000212101	mmu-miR-7686-5p	Sgsm1
9:3441055|3450151//ENSMUST00000212101	mmu-miR-3473b	Nwd1
5:106634831|106638635//ENSMUST00000045466	mmu-miR-7001-5p	Zbtb7b
18:5063194|5088814//ENSMUST00000025079	mmu-miR-7023-5p	Zbtb7b
15:34114024|34123766//ENSMUST00000163697	mmu-miR-466i-5p	Gabrg3
15:34114024|34123766//ENSMUST00000163697	mmu-miR-1938	Phf21a
9:3441055|3450151//ENSMUST00000212101	mmu-miR-3547-5p	Sgsm1
9:3441055|3450151//ENSMUST00000212101	mmu-miR-6404	Sgsm1
5:106634831|106638635//ENSMUST00000112696	mmu-miR-1896	Xirp1
5:106634831|106638635//ENSMUST00000045466	mmu-miR-3620-5p	Nwd1
18:5063194|5088814//ENSMUST00000025079	mmu-miR-1929-3p	Zbtb7b
5:106634831|106638635//ENSMUST00000045466	mmu-miR-9769-3p	Xirp1
8:79343654|79372364//ENSMUST00000066091	mmu-miR-8113	Zbtb7b
18:5063194|5088814//ENSMUST00000025079	mmu-miR-6971-5p	Zbtb7b
15:82814481|82857284//ENSMUST00000109510	mmu-miR-7072-5p	Celf1
15:82814481|82857284//ENSMUST00000109510	mmu-miR-6394	Celf1
8:79343654|79372364//ENSMUST00000066091	mmu-miR-760-3p	Zbtb7b
5:106634831|106638635//ENSMUST00000112696	mmu-miR-7001-5p	Gabrg3
15:34114024|34123766//ENSMUST00000163697	mmu-miR-7686-3p	Phf21a
15:38672857|38683009//ENSMUST00000228475	mmu-miR-6369	Bcl2l11
15:82814481|82857284//ENSMUST00000109510	mmu-miR-1896	Sgsm1
15:82814481|82857284//ENSMUST00000109510	mmu-miR-214-3p	Celf1
15:82814481|82857284//ENSMUST00000109510	mmu-miR-7662-5p	Bcl2l1
9:3441055|3450151//ENSMUST00000212101	mmu-miR-7049-5p	Sgsm1
9:3441055|3450151//ENSMUST00000212101	mmu-miR-6934-5p	Xirp1
15:38672857|38683009//ENSMUST00000228475	mmu-miR-466i-3p	Bcl2l11
9:3441055|3450151//ENSMUST00000212101	mmu-miR-7653-5p	Gabrg3
9:3441055|3450151//ENSMUST00000212101	mmu-miR-7076-5p	Nwd1
5:106634831|106638635//ENSMUST00000112696	mmu-miR-7084-3p	Gabrg3
15:38672857|38683009//ENSMUST00000228475	mmu-miR-7661-3p	Scn8a
5:106634831|106638635//ENSMUST00000045466	mmu-miR-6395	Zbtb7b
15:38672857|38683009//ENSMUST00000228475	mmu-miR-466a-3p	Bcl2l11
15:82814481|82857284//ENSMUST00000109510	mmu-miR-871-3p	Bcl2l1
9:3441055|3450151//ENSMUST00000212101	mmu-miR-7030-5p	Nwd1
9:3441055|3450151//ENSMUST00000212101	mmu-miR-679-5p	Scn8a
9:3441055|3450151//ENSMUST00000212101	mmu-miR-7672-5p	Nwd1
18:5063194|5088814//ENSMUST00000025079	mmu-miR-7230-5p	Sgsm1
15:82814481|82857284//ENSMUST00000109510	mmu-miR-212-5p	Bcl2l1
5:106634831|106638635//ENSMUST00000045466	mmu-miR-6905-5p	Zbtb7b
8:79343654|79372364//ENSMUST00000066091	mmu-miR-207	Zbtb7b
9:3441055|3450151//ENSMUST00000212101	mmu-miR-6337	Gabrg3
15:82814481|82857284//ENSMUST00000109510	mmu-miR-7242-3p	Celf1
15:38672857|38683009//ENSMUST00000228475	mmu-miR-24-3p	Bcl2l11
8:79343654|79372364//ENSMUST00000066091	mmu-miR-7023-5p	Zbtb7b
9:3441055|3450151//ENSMUST00000212101	mmu-miR-6926-5p	Nwd1
18:5063194|5088814//ENSMUST00000025079	mmu-miR-7054-5p	Zbtb7b
5:106634831|106638635//ENSMUST00000045466	mmu-miR-674-5p	Nwd1
5:106634831|106638635//ENSMUST00000045466	mmu-miR-6952-3p	Gabrg3
15:82814481|82857284//ENSMUST00000109510	mmu-miR-6911-5p	Sgsm1
5:106634831|106638635//ENSMUST00000112696	mmu-miR-3064-5p	Xirp1
15:34114024|34123766//ENSMUST00000163697	mmu-miR-7083-3p	Phf21a
9:3441055|3450151//ENSMUST00000212101	mmu-miR-5626-5p	Bcl2l11
15:34114024|34123766//ENSMUST00000163697	mmu-miR-7068-3p	Phf21a
9:3441055|3450151//ENSMUST00000212101	mmu-miR-6405	Sgsm1
5:106634831|106638635//ENSMUST00000045466	mmu-miR-6403	Gabrg3
15:34114024|34123766//ENSMUST00000163697	mmu-miR-466f	Gabrg3
15:82814481|82857284//ENSMUST00000109510	mmu-miR-6934-3p	Celf1
15:82814481|82857284//ENSMUST00000109510	mmu-miR-7079-5p	Bcl2l1
15:82814481|82857284//ENSMUST00000109510	mmu-miR-6905-5p	Bcl2l1
15:38672857|38683009//ENSMUST00000228475	mmu-miR-669c-3p	Scn8a
5:106634831|106638635//ENSMUST00000045466	mmu-miR-6914-5p	Nwd1
5:106634831|106638635//ENSMUST00000045466	mmu-miR-7033-5p	Gabrg3
5:106634831|106638635//ENSMUST00000045466	mmu-miR-7649-3p	Nwd1
9:3441055|3450151//ENSMUST00000212101	mmu-miR-7020-5p	Scn8a
15:82814481|82857284//ENSMUST00000109510	mmu-miR-6919-3p	Bcl2l1
8:79343654|79372364//ENSMUST00000066091	mmu-miR-6964-5p	Zbtb7b
9:3441055|3450151//ENSMUST00000212101	mmu-miR-6769b-5p	Xirp1
15:82814481|82857284//ENSMUST00000109510	mmu-miR-7028-5p	Bcl2l1
5:106634831|106638635//ENSMUST00000112696	mmu-miR-1291	Gabrg3
5:106634831|106638635//ENSMUST00000045466	mmu-miR-1291	Xirp1
15:34114024|34123766//ENSMUST00000163697	mmu-miR-6413	Phf21a
15:34114024|34123766//ENSMUST00000163697	mmu-miR-466i-5p	Phf21a
9:3441055|3450151//ENSMUST00000212101	mmu-miR-30b-3p	Phf21a
15:38672857|38683009//ENSMUST00000228475	mmu-miR-3473e	Xirp1
9:3441055|3450151//ENSMUST00000212101	mmu-miR-1231-5p	Sgsm1
15:38672857|38683009//ENSMUST00000228475	mmu-miR-7029-3p	Scn8a
15:82814481|82857284//ENSMUST00000109510	mmu-miR-7064-5p	Sgsm1
5:106634831|106638635//ENSMUST00000045466	mmu-miR-1903	Gabrg3
5:106634831|106638635//ENSMUST00000045466	mmu-miR-7005-5p	Nwd1
5:106634831|106638635//ENSMUST00000045466	mmu-miR-665-3p	Zbtb7b
15:82814481|82857284//ENSMUST00000109510	mmu-miR-3074-5p	Sgsm1
9:3441055|3450151//ENSMUST00000212101	mmu-miR-3547-5p	Scn8a
15:38672857|38683009//ENSMUST00000228475	mmu-miR-664-5p	Scn8a
15:82814481|82857284//ENSMUST00000109510	mmu-miR-344e-5p	Sgsm1
15:34114024|34123766//ENSMUST00000163697	mmu-miR-6987-5p	Phf21a
15:38672857|38683009//ENSMUST00000228475	mmu-miR-7059-3p	Xirp1
15:34114024|34123766//ENSMUST00000163697	mmu-miR-574-5p	Gabrg3
9:3441055|3450151//ENSMUST00000212101	mmu-miR-1231-5p	Bcl2l1
5:106634831|106638635//ENSMUST00000112696	mmu-miR-5133	Xirp1
9:3441055|3450151//ENSMUST00000212101	mmu-miR-298-5p	Bcl2l11
15:82814481|82857284//ENSMUST00000109510	mmu-miR-7028-5p	Sgsm1
9:3441055|3450151//ENSMUST00000212101	mmu-miR-6404	Nwd1
15:82814481|82857284//ENSMUST00000109510	mmu-miR-7033-5p	Sgsm1
9:3441055|3450151//ENSMUST00000212101	mmu-miR-5626-5p	Celf1
5:106634831|106638635//ENSMUST00000112696	mmu-miR-5133	Nwd1
15:34114024|34123766//ENSMUST00000163697	mmu-miR-7054-5p	Zbtb7b
15:82814481|82857284//ENSMUST00000109510	mmu-miR-134-3p	Celf1
5:106634831|106638635//ENSMUST00000045466	mmu-miR-7084-3p	Gabrg3
9:3441055|3450151//ENSMUST00000212101	mmu-miR-7052-5p	Gabrg3
9:3441055|3450151//ENSMUST00000212101	mmu-miR-6934-5p	Sgsm1
9:3441055|3450151//ENSMUST00000212101	mmu-miR-7009-3p	Gabrg3
15:82814481|82857284//ENSMUST00000109510	mmu-miR-6937-5p	Celf1
5:106634831|106638635//ENSMUST00000045466	mmu-miR-6904-5p	Nwd1
15:34114024|34123766//ENSMUST00000163697	mmu-miR-466n-5p	Gabrg3
15:82814481|82857284//ENSMUST00000109510	mmu-miR-6715-3p	Bcl2l1
15:82814481|82857284//ENSMUST00000109510	mmu-miR-7030-5p	Bcl2l1
9:3441055|3450151//ENSMUST00000212101	mmu-miR-7226-5p	Bcl2l11
9:3441055|3450151//ENSMUST00000212101	mmu-miR-3473e	Nwd1
5:106634831|106638635//ENSMUST00000045466	mmu-miR-6905-5p	Xirp1
15:82814481|82857284//ENSMUST00000109510	mmu-miR-3064-5p	Sgsm1
15:82814481|82857284//ENSMUST00000109510	mmu-miR-7075-5p	Celf1
9:3441055|3450151//ENSMUST00000212101	mmu-miR-7230-5p	Xirp1
9:3441055|3450151//ENSMUST00000212101	mmu-miR-7003-5p	Bcl2l11
5:106634831|106638635//ENSMUST00000112696	mmu-miR-6975-5p	Gabrg3
9:3441055|3450151//ENSMUST00000212101	mmu-miR-7052-5p	Bcl2l11
9:3441055|3450151//ENSMUST00000212101	mmu-miR-6769b-5p	Phf21a
9:3441055|3450151//ENSMUST00000212101	mmu-miR-298-5p	Gabrg3
15:34114024|34123766//ENSMUST00000163697	mmu-miR-34a-5p	Phf21a
5:106634831|106638635//ENSMUST00000045466	mmu-miR-7033-5p	Nwd1
9:3441055|3450151//ENSMUST00000212101	mmu-miR-7032-5p	Scn8a
15:82814481|82857284//ENSMUST00000109510	mmu-miR-194-2-3p	Celf1
5:106634831|106638635//ENSMUST00000112696	mmu-miR-7212-5p	Xirp1
9:3441055|3450151//ENSMUST00000212101	mmu-miR-3547-5p	Nwd1
15:82814481|82857284//ENSMUST00000109510	mmu-miR-6913-5p	Sgsm1
9:3441055|3450151//ENSMUST00000212101	mmu-miR-7030-5p	Gabrg3
5:106634831|106638635//ENSMUST00000112696	mmu-miR-761	Nwd1
9:3441055|3450151//ENSMUST00000212101	mmu-miR-7231-5p	Bcl2l1
9:3441055|3450151//ENSMUST00000212101	mmu-miR-194-1-3p	Bcl2l11
9:3441055|3450151//ENSMUST00000212101	mmu-miR-1930-3p	Celf1
5:106634831|106638635//ENSMUST00000112696	mmu-miR-298-5p	Gabrg3
9:3441055|3450151//ENSMUST00000212101	mmu-miR-6905-5p	Xirp1
18:5063194|5088814//ENSMUST00000025079	mmu-miR-6935-5p	Sgsm1
9:3441055|3450151//ENSMUST00000212101	mmu-miR-7090-5p	Gabrg3
5:106634831|106638635//ENSMUST00000112696	mmu-miR-6904-5p	Nwd1
8:79343654|79372364//ENSMUST00000066091	mmu-miR-7119-5p	Zbtb7b
5:106634831|106638635//ENSMUST00000112696	mmu-miR-6395	Zbtb7b
9:3441055|3450151//ENSMUST00000212101	mmu-miR-7083-3p	Phf21a
5:106634831|106638635//ENSMUST00000112696	mmu-miR-378d	Nwd1
9:3441055|3450151//ENSMUST00000212101	mmu-miR-7231-5p	Scn8a
15:34114024|34123766//ENSMUST00000163697	mmu-miR-210-3p	Gabrg3
15:38672857|38683009//ENSMUST00000228475	mmu-miR-7051-5p	Xirp1
15:82814481|82857284//ENSMUST00000109510	mmu-miR-1231-5p	Bcl2l1
5:106634831|106638635//ENSMUST00000112696	mmu-miR-1903	Gabrg3
9:3441055|3450151//ENSMUST00000212101	mmu-miR-7075-5p	Gabrg3
9:3441055|3450151//ENSMUST00000212101	mmu-miR-7686-5p	Nwd1
15:82814481|82857284//ENSMUST00000109510	mmu-miR-1962	Sgsm1
5:106634831|106638635//ENSMUST00000045466	mmu-miR-6403	Xirp1
15:82814481|82857284//ENSMUST00000109510	mmu-miR-5110	Bcl2l1
15:38672857|38683009//ENSMUST00000228475	mmu-miR-5124b	Bcl2l11
5:106634831|106638635//ENSMUST00000045466	mmu-miR-5133	Nwd1
5:106634831|106638635//ENSMUST00000112696	mmu-miR-6914-5p	Nwd1
5:106634831|106638635//ENSMUST00000112696	mmu-miR-7649-3p	Nwd1
15:82814481|82857284//ENSMUST00000109510	mmu-miR-298-5p	Sgsm1
5:106634831|106638635//ENSMUST00000045466	mmu-miR-328-3p	Zbtb7b
9:3441055|3450151//ENSMUST00000212101	mmu-miR-6954-5p	Gabrg3
15:34114024|34123766//ENSMUST00000163697	mmu-miR-7094b-2-5p	Phf21a
15:38672857|38683009//ENSMUST00000228475	mmu-miR-7222-5p	Xirp1
15:38672857|38683009//ENSMUST00000228475	mmu-miR-6361	Bcl2l11
9:3441055|3450151//ENSMUST00000212101	mmu-miR-483-3p	Bcl2l11
9:3441055|3450151//ENSMUST00000212101	mmu-miR-298-5p	Phf21a
5:106634831|106638635//ENSMUST00000045466	mmu-miR-3110-5p	Nwd1
9:3441055|3450151//ENSMUST00000212101	mmu-miR-6998-3p	Nwd1
5:106634831|106638635//ENSMUST00000112696	mmu-miR-6952-3p	Gabrg3
5:106634831|106638635//ENSMUST00000045466	mmu-miR-298-5p	Nwd1
9:3441055|3450151//ENSMUST00000212101	mmu-miR-3547-5p	Bcl2l11
5:106634831|106638635//ENSMUST00000045466	mmu-miR-673-5p	Zbtb7b
15:38672857|38683009//ENSMUST00000228475	mmu-miR-3473e	Scn8a
5:106634831|106638635//ENSMUST00000112696	mmu-miR-185-5p	Zbtb7b
15:34114024|34123766//ENSMUST00000163697	mmu-miR-7068-3p	Zbtb7b
15:34114024|34123766//ENSMUST00000163697	mmu-miR-6931-5p	Zbtb7b
9:3441055|3450151//ENSMUST00000212101	mmu-miR-679-5p	Phf21a
15:82814481|82857284//ENSMUST00000109510	mmu-miR-6934-5p	Sgsm1
9:3441055|3450151//ENSMUST00000212101	mmu-miR-6926-5p	Scn8a
5:106634831|106638635//ENSMUST00000045466	mmu-miR-9768-3p	Gabrg3
5:106634831|106638635//ENSMUST00000045466	mmu-miR-3113-3p	Xirp1
15:82814481|82857284//ENSMUST00000109510	mmu-miR-23a-5p	Bcl2l1
5:106634831|106638635//ENSMUST00000112696	mmu-miR-7033-5p	Gabrg3
9:3441055|3450151//ENSMUST00000212101	mmu-miR-6981-5p	Bcl2l11
15:82814481|82857284//ENSMUST00000109510	mmu-miR-504-3p	Bcl2l1
5:106634831|106638635//ENSMUST00000112696	mmu-miR-7056-5p	Xirp1
9:3441055|3450151//ENSMUST00000212101	mmu-miR-7030-5p	Phf21a
5:106634831|106638635//ENSMUST00000112696	mmu-miR-665-3p	Gabrg3
15:82814481|82857284//ENSMUST00000109510	mmu-miR-18a-3p	Celf1
9:3441055|3450151//ENSMUST00000212101	mmu-miR-7003-5p	Nwd1
9:3441055|3450151//ENSMUST00000212101	mmu-miR-6367	Nwd1
15:38672857|38683009//ENSMUST00000228475	mmu-miR-3077-3p	Scn8a
5:106634831|106638635//ENSMUST00000112696	mmu-miR-7033-5p	Nwd1
18:5063194|5088814//ENSMUST00000025079	mmu-miR-7058-5p	Celf1
15:82814481|82857284//ENSMUST00000109510	mmu-miR-344h-5p	Sgsm1
5:106634831|106638635//ENSMUST00000112696	mmu-miR-6912-3p	Zbtb7b
15:82814481|82857284//ENSMUST00000109510	mmu-miR-6340	Bcl2l1
15:82814481|82857284//ENSMUST00000109510	mmu-miR-3966	Sgsm1
9:3441055|3450151//ENSMUST00000212101	mmu-miR-6539	Nwd1
9:3441055|3450151//ENSMUST00000212101	mmu-miR-6990-5p	Scn8a
5:106634831|106638635//ENSMUST00000112696	mmu-miR-6982-5p	Xirp1
15:82814481|82857284//ENSMUST00000109510	mmu-miR-7076-5p	Bcl2l1
5:106634831|106638635//ENSMUST00000112696	mmu-miR-7221-3p	Nwd1
15:82814481|82857284//ENSMUST00000109510	mmu-miR-6897-5p	Bcl2l1
5:106634831|106638635//ENSMUST00000045466	mmu-miR-6974-3p	Zbtb7b
15:34114024|34123766//ENSMUST00000163697	mmu-miR-466d-5p	Gabrg3
5:106634831|106638635//ENSMUST00000112696	mmu-miR-674-5p	Zbtb7b
15:34114024|34123766//ENSMUST00000163697	mmu-miR-7089-3p	Gabrg3
18:5063194|5088814//ENSMUST00000025079	mmu-miR-6904-5p	Sgsm1
15:82814481|82857284//ENSMUST00000109510	mmu-miR-331-3p	Bcl2l1
5:106634831|106638635//ENSMUST00000112696	mmu-miR-5110	Nwd1
9:3441055|3450151//ENSMUST00000212101	mmu-miR-1930-3p	Scn8a
9:3441055|3450151//ENSMUST00000212101	mmu-miR-6404	Phf21a
5:106634831|106638635//ENSMUST00000045466	mmu-miR-673-5p	Nwd1
15:82814481|82857284//ENSMUST00000109510	mmu-miR-1231-5p	Celf1
5:106634831|106638635//ENSMUST00000112696	mmu-miR-1291	Xirp1
9:3441055|3450151//ENSMUST00000212101	mmu-miR-1955-5p	Phf21a
5:106634831|106638635//ENSMUST00000112696	mmu-miR-7001-5p	Zbtb7b
15:38672857|38683009//ENSMUST00000228475	mmu-miR-1894-3p	Bcl2l11
15:82814481|82857284//ENSMUST00000109510	mmu-miR-484	Bcl2l1
15:82814481|82857284//ENSMUST00000109510	mmu-miR-7086-5p	Bcl2l1
9:3441055|3450151//ENSMUST00000212101	mmu-miR-6963-5p	Celf1
15:38672857|38683009//ENSMUST00000228475	mmu-miR-3473b	Scn8a
8:79343654|79372364//ENSMUST00000066091	mmu-miR-6971-5p	Zbtb7b
15:38672857|38683009//ENSMUST00000228475	mmu-miR-7035-5p	Scn8a
15:82814481|82857284//ENSMUST00000109510	mmu-miR-6918-5p	Bcl2l1
5:106634831|106638635//ENSMUST00000112696	mmu-miR-3110-5p	Nwd1
15:82814481|82857284//ENSMUST00000109510	mmu-miR-7051-5p	Sgsm1
5:106634831|106638635//ENSMUST00000045466	mmu-miR-7033-5p	Zbtb7b
9:3441055|3450151//ENSMUST00000212101	mmu-miR-10b-5p	Gabrg3
5:106634831|106638635//ENSMUST00000112696	mmu-miR-7056-5p	Zbtb7b
9:3441055|3450151//ENSMUST00000212101	mmu-miR-3473e	Xirp1
9:3441055|3450151//ENSMUST00000212101	mmu-miR-7000-3p	Phf21a
15:34114024|34123766//ENSMUST00000163697	mmu-miR-466k	Phf21a
9:3441055|3450151//ENSMUST00000212101	mmu-miR-298-5p	Nwd1
15:82814481|82857284//ENSMUST00000109510	mmu-miR-7042-5p	Bcl2l1
9:3441055|3450151//ENSMUST00000212101	mmu-miR-7677-5p	Scn8a
15:82814481|82857284//ENSMUST00000109510	mmu-miR-6938-3p	Sgsm1
15:82814481|82857284//ENSMUST00000109510	mmu-miR-670-5p	Sgsm1
18:5063194|5088814//ENSMUST00000025079	mmu-miR-7008-5p	Sgsm1
5:106634831|106638635//ENSMUST00000045466	mmu-miR-1896	Nwd1
9:3441055|3450151//ENSMUST00000212101	mmu-miR-7686-5p	Celf1
15:82814481|82857284//ENSMUST00000109510	mmu-miR-7033-5p	Celf1
15:82814481|82857284//ENSMUST00000109510	mmu-miR-7063-5p	Bcl2l1
5:106634831|106638635//ENSMUST00000112696	mmu-miR-298-5p	Zbtb7b
