# Supplementary material for: RNA sequencing profiling of mRNAs, long noncoding RNAs, and circular RNAs in Trigeminal Ganglion following Temporomandibular Joint inflammation
Source: Front Cell Dev Biol. 2022 Aug 16;10:945793. doi: 10.3389/fcell.2022.945793 (PMC9424726; doi:10.3389/fcell.2022.945793)
Supplement: Supplementary file 8 [file Table7.xls]

ENSMUST00000130683	mmu-miR-7081-5p	Sipa1l3
ENSMUST00000225239	mmu-miR-7578	Ntn1
ENSMUST00000143649	mmu-miR-6914-5p	Tbc1d24
ENSMUST00000224190	mmu-miR-6905-5p	Hif3a
ENSMUST00000184420	mmu-miR-6914-5p	Akap13
ENSMUST00000210835	mmu-miR-705	Psd4
ENSMUST00000184420	mmu-miR-8100	Csnk1g1
ENSMUST00000128888	mmu-miR-6540-3p	Psd4
ENSMUST00000228843	mmu-miR-1249-5p	Csnk1g1
ENSMUST00000224190	mmu-miR-6923-5p	Shisal1
ENSMUST00000224190	mmu-miR-6992-5p	Csnk1g1
ENSMUST00000128888	mmu-miR-3057-3p	Psd4
ENSMUST00000128888	mmu-miR-697	Larp1
ENSMUST00000210835	mmu-miR-6930-5p	Larp1
ENSMUST00000184420	mmu-miR-7025-5p	Hif3a
ENSMUST00000184420	mmu-miR-6912-5p	Csnk1g1
ENSMUST00000184420	mmu-miR-8119	Akap13
ENSMUST00000228843	mmu-miR-3547-5p	Csnk1g1
ENSMUST00000128888	mmu-miR-6919-3p	Shisal1
ENSMUST00000128888	mmu-miR-7023-5p	Shisal1
ENSMUST00000184420	mmu-miR-7030-5p	Akap13
ENSMUST00000128888	mmu-miR-6904-5p	Psd4
ENSMUST00000128888	mmu-miR-5134-5p	Tbc1d24
ENSMUST00000210835	mmu-miR-6982-5p	Sh2d2a
ENSMUST00000225239	mmu-miR-6404	Ntn1
ENSMUST00000224190	mmu-miR-709	Hif3a
ENSMUST00000210835	mmu-miR-7224-3p	Larp1
ENSMUST00000128888	mmu-miR-8100	Psd4
ENSMUST00000210835	mmu-miR-6996-5p	Larp1
ENSMUST00000224190	mmu-miR-1231-5p	Shisal1
ENSMUST00000210835	mmu-miR-7063-5p	Tbc1d24
ENSMUST00000210835	mmu-miR-7003-5p	Psd4
ENSMUST00000128888	mmu-miR-5110	Tbc1d24
ENSMUST00000210835	mmu-miR-7028-5p	Larp1
ENSMUST00000128888	mmu-miR-344g-5p	Shisal1
ENSMUST00000210835	mmu-miR-7003-5p	Tbc1d24
ENSMUST00000210835	mmu-miR-7239-3p	Sh2d2a
ENSMUST00000184420	mmu-miR-7235-5p	Shisal1
ENSMUST00000224190	mmu-miR-6953-3p	Hif3a
ENSMUST00000128888	mmu-miR-7091-5p	Psd4
ENSMUST00000128888	mmu-miR-6407	Tbc1d24
ENSMUST00000143649	mmu-miR-346-3p	Tbc1d24
ENSMUST00000128888	mmu-miR-7077-3p	Psd4
ENSMUST00000128888	mmu-miR-6992-5p	Fosl2
ENSMUST00000184420	mmu-miR-1982-5p	Shisal1
ENSMUST00000184420	mmu-miR-705	Akap13
ENSMUST00000128888	mmu-miR-6368	Psd4
ENSMUST00000184420	mmu-miR-8113	Fosl2
ENSMUST00000128888	mmu-miR-7028-5p	Tbc1d24
ENSMUST00000210835	mmu-miR-149-3p	Shisal1
ENSMUST00000224190	mmu-miR-6907-5p	Hif3a
ENSMUST00000210835	mmu-miR-7035-5p	Tbc1d24
ENSMUST00000228843	mmu-miR-7662-5p	Csnk1g1
ENSMUST00000184420	mmu-miR-6914-5p	Csnk1g1
ENSMUST00000184420	mmu-miR-8104	Csnk1g1
ENSMUST00000224190	mmu-miR-5623-5p	Shisal1
ENSMUST00000210835	mmu-miR-7239-3p	Psd4
ENSMUST00000184420	mmu-miR-7662-3p	Shisal1
ENSMUST00000210835	mmu-let-7c-5p	Tbc1d24
ENSMUST00000184420	mmu-miR-7094b-2-5p	Hif3a
ENSMUST00000224190	mmu-miR-6999-5p	Hif3a
ENSMUST00000184420	mmu-miR-669k-5p	Shisal1
ENSMUST00000184420	mmu-miR-709	Shisal1
ENSMUST00000210835	mmu-miR-6980-5p	Psd4
ENSMUST00000225239	mmu-miR-7049-5p	Ntn1
ENSMUST00000143649	mmu-miR-7665-5p	Fosl2
ENSMUST00000184420	mmu-miR-3058-5p	Akap13
ENSMUST00000184420	mmu-miR-361-3p	Fosl2
ENSMUST00000210835	mmu-miR-6958-5p	Larp1
ENSMUST00000210835	mmu-miR-1941-5p	Larp1
ENSMUST00000224190	mmu-miR-7085-5p	Shisal1
ENSMUST00000184420	mmu-miR-677-3p	Hif3a
ENSMUST00000224190	mmu-miR-7090-5p	Csnk1g1
ENSMUST00000210835	mmu-miR-6931-5p	Psd4
ENSMUST00000228843	mmu-miR-7074-5p	Csnk1g1
ENSMUST00000210835	mmu-miR-8119	Psd4
ENSMUST00000143649	mmu-miR-6909-5p	Fosl2
ENSMUST00000143649	mmu-miR-6915-5p	Fosl2
ENSMUST00000184420	mmu-miR-7053-5p	Hif3a
ENSMUST00000228843	mmu-miR-6935-5p	Ntn1
ENSMUST00000184420	mmu-miR-7665-5p	Hif3a
ENSMUST00000128888	mmu-miR-6963-5p	Psd4
ENSMUST00000210835	mmu-miR-7077-3p	Tbc1d24
ENSMUST00000210835	mmu-miR-7094b-2-5p	Psd4
ENSMUST00000143649	mmu-miR-7068-5p	Tbc1d24
ENSMUST00000128888	mmu-miR-6540-3p	Larp1
ENSMUST00000128888	mmu-miR-1907	Psd4
ENSMUST00000184420	mmu-miR-7094b-2-5p	Shisal1
ENSMUST00000224190	mmu-miR-7068-3p	Csnk1g1
ENSMUST00000210835	mmu-miR-7240-5p	Larp1
ENSMUST00000128888	mmu-miR-7075-5p	Psd4
ENSMUST00000210835	mmu-miR-466f-5p	Shisal1
ENSMUST00000184420	mmu-miR-7047-5p	Akap13
ENSMUST00000128888	mmu-miR-7021-3p	Tbc1d24
ENSMUST00000143649	mmu-miR-298-5p	Fosl2
ENSMUST00000184420	mmu-miR-6405	Hif3a
ENSMUST00000210835	mmu-miR-7216-5p	Sh2d2a
ENSMUST00000184420	mmu-miR-3547-5p	Larp1
ENSMUST00000224190	mmu-miR-6935-5p	Hif3a
ENSMUST00000224190	mmu-miR-383-3p	Shisal1
ENSMUST00000224190	mmu-miR-6939-5p	Hif3a
ENSMUST00000210835	mmu-miR-6357	Shisal1
ENSMUST00000210835	mmu-miR-7015-5p	Tbc1d24
ENSMUST00000184420	mmu-miR-361-3p	Larp1
ENSMUST00000210835	mmu-miR-8091	Psd4
ENSMUST00000128888	mmu-miR-339-5p	Fosl2
ENSMUST00000184420	mmu-miR-30b-3p	Larp1
ENSMUST00000224190	mmu-miR-6379	Csnk1g1
ENSMUST00000210835	mmu-miR-6715-5p	Psd4
ENSMUST00000210835	mmu-miR-1249-5p	Shisal1
ENSMUST00000210835	mmu-miR-6959-5p	Sh2d2a
ENSMUST00000128888	mmu-miR-6945-5p	Fosl2
ENSMUST00000184420	mmu-miR-3103-5p	Fosl2
ENSMUST00000210835	mmu-miR-7079-5p	Tbc1d24
ENSMUST00000143649	mmu-miR-7075-5p	Fosl2
ENSMUST00000184420	mmu-miR-7053-3p	Shisal1
ENSMUST00000228843	mmu-miR-760-3p	Ntn1
ENSMUST00000184420	mmu-miR-6953-5p	Akap13
ENSMUST00000224190	mmu-miR-7684-5p	Hif3a
ENSMUST00000224190	mmu-miR-6931-5p	Hif3a
ENSMUST00000184420	mmu-miR-30b-3p	Fosl2
ENSMUST00000210835	mmu-miR-7235-5p	Psd4
ENSMUST00000143649	mmu-miR-6972-5p	Fosl2
ENSMUST00000210835	mmu-miR-3473e	Sh2d2a
ENSMUST00000228843	mmu-miR-7067-5p	Ntn1
ENSMUST00000128888	mmu-miR-7044-5p	Tbc1d24
ENSMUST00000128888	mmu-miR-3569-3p	Fosl2
ENSMUST00000128888	mmu-miR-8113	Larp1
ENSMUST00000228843	mmu-miR-34c-5p	Ntn1
ENSMUST00000143649	mmu-miR-6953-3p	Fosl2
ENSMUST00000184420	mmu-miR-7007-5p	Fosl2
ENSMUST00000210835	mmu-miR-1969	Psd4
ENSMUST00000210835	mmu-miR-7047-5p	Psd4
ENSMUST00000184420	mmu-miR-7040-3p	Akap13
ENSMUST00000184420	mmu-miR-674-5p	Fosl2
ENSMUST00000184420	mmu-miR-6992-5p	Csnk1g1
ENSMUST00000210835	mmu-miR-764-3p	Larp1
ENSMUST00000225239	mmu-miR-3547-5p	Ntn1
ENSMUST00000143649	mmu-miR-7118-5p	Fosl2
ENSMUST00000210835	mmu-miR-5110	Psd4
ENSMUST00000143649	mmu-miR-1187	Fosl2
ENSMUST00000210835	mmu-miR-7011-3p	Tbc1d24
ENSMUST00000128888	mmu-miR-760-3p	Fosl2
ENSMUST00000210835	mmu-miR-9768-3p	Sh2d2a
ENSMUST00000128888	mmu-miR-6899-3p	Psd4
ENSMUST00000184420	mmu-miR-6913-5p	Hif3a
ENSMUST00000128888	mmu-miR-6915-5p	Fosl2
ENSMUST00000184420	mmu-miR-6929-3p	Fosl2
ENSMUST00000224190	mmu-miR-7020-5p	Shisal1
ENSMUST00000210835	mmu-miR-7019-5p	Larp1
ENSMUST00000184420	mmu-miR-8108	Hif3a
ENSMUST00000184420	mmu-miR-7237-3p	Shisal1
ENSMUST00000184420	mmu-miR-466f	Shisal1
ENSMUST00000224190	mmu-miR-6912-5p	Csnk1g1
ENSMUST00000210835	mmu-miR-7052-5p	Psd4
ENSMUST00000210835	mmu-miR-7003-5p	Shisal1
ENSMUST00000128888	mmu-miR-331-3p	Tbc1d24
ENSMUST00000225239	mmu-miR-5107-5p	Ntn1
ENSMUST00000128888	mmu-miR-6987-5p	Psd4
ENSMUST00000128888	mmu-miR-7062-5p	Tbc1d24
ENSMUST00000184420	mmu-miR-7005-5p	Shisal1
ENSMUST00000228843	mmu-miR-5133	Ntn1
ENSMUST00000184420	mmu-miR-6955-5p	Larp1
ENSMUST00000143649	mmu-miR-7001-5p	Larp1
ENSMUST00000210835	mmu-miR-6939-5p	Tbc1d24
ENSMUST00000143649	mmu-miR-7016-3p	Tbc1d24
ENSMUST00000228843	mmu-miR-92a-2-5p	Ntn1
ENSMUST00000184420	mmu-miR-3078-3p	Csnk1g1
ENSMUST00000210835	mmu-miR-667-5p	Larp1
ENSMUST00000143649	mmu-miR-3473e	Larp1
ENSMUST00000228843	mmu-miR-673-5p	Csnk1g1
ENSMUST00000210835	mmu-miR-762	Sh2d2a
ENSMUST00000184420	mmu-miR-6965-5p	Akap13
ENSMUST00000224190	mmu-miR-300-5p	Shisal1
ENSMUST00000210835	mmu-miR-671-5p	Shisal1
ENSMUST00000210835	mmu-miR-7028-5p	Sh2d2a
ENSMUST00000210835	mmu-miR-5114	Larp1
ENSMUST00000210835	mmu-miR-3100-5p	Shisal1
ENSMUST00000210835	mmu-miR-5113	Larp1
ENSMUST00000184420	mmu-miR-6929-3p	Shisal1
ENSMUST00000184420	mmu-miR-6914-5p	Hif3a
ENSMUST00000210835	mmu-miR-1969	Larp1
ENSMUST00000224190	mmu-miR-6991-5p	Hif3a
ENSMUST00000210835	mmu-miR-30c-2-3p	Tbc1d24
ENSMUST00000210835	mmu-miR-6962-5p	Shisal1
ENSMUST00000128888	mmu-miR-6914-5p	Tbc1d24
ENSMUST00000224190	mmu-miR-7070-5p	Csnk1g1
ENSMUST00000184420	mmu-miR-7022-3p	Larp1
ENSMUST00000210835	mmu-miR-9768-3p	Shisal1
ENSMUST00000143649	mmu-miR-6972-5p	Larp1
ENSMUST00000143649	mmu-miR-3093-5p	Larp1
ENSMUST00000128888	mmu-miR-210-5p	Fosl2
ENSMUST00000224190	mmu-miR-7056-5p	Hif3a
ENSMUST00000184420	mmu-miR-7047-5p	Shisal1
ENSMUST00000210835	mmu-miR-8100	Psd4
ENSMUST00000184420	mmu-miR-146b-3p	Csnk1g1
ENSMUST00000128888	mmu-miR-6934-3p	Psd4
ENSMUST00000184420	mmu-miR-7088-5p	Csnk1g1
ENSMUST00000228843	mmu-miR-5125	Csnk1g1
ENSMUST00000184420	mmu-miR-709	Larp1
ENSMUST00000224190	mmu-miR-7039-5p	Csnk1g1
ENSMUST00000143649	mmu-miR-1946a	Tbc1d24
ENSMUST00000128888	mmu-miR-7017-3p	Tbc1d24
ENSMUST00000184420	mmu-miR-7665-5p	Csnk1g1
ENSMUST00000224190	mmu-miR-7063-5p	Hif3a
ENSMUST00000184420	mmu-miR-7011-5p	Akap13
ENSMUST00000224190	mmu-miR-7016-5p	Csnk1g1
ENSMUST00000184420	mmu-miR-3547-5p	Csnk1g1
ENSMUST00000224190	mmu-miR-665-3p	Hif3a
ENSMUST00000210835	mmu-miR-1956	Larp1
ENSMUST00000128888	mmu-miR-6954-3p	Shisal1
ENSMUST00000224190	mmu-miR-7020-5p	Csnk1g1
ENSMUST00000210835	mmu-miR-6924-5p	Shisal1
ENSMUST00000210835	mmu-miR-5118	Larp1
ENSMUST00000184420	mmu-miR-3569-3p	Fosl2
ENSMUST00000210835	mmu-miR-344g-3p	Psd4
ENSMUST00000224190	mmu-miR-7226-3p	Shisal1
ENSMUST00000224190	mmu-miR-5110	Hif3a
ENSMUST00000128888	mmu-miR-8119	Psd4
ENSMUST00000143649	mmu-miR-6971-5p	Fosl2
ENSMUST00000210835	mmu-miR-146b-3p	Shisal1
ENSMUST00000210835	mmu-miR-7023-5p	Tbc1d24
ENSMUST00000128888	mmu-miR-6915-5p	Tbc1d24
ENSMUST00000128888	mmu-miR-7026-5p	Fosl2
ENSMUST00000225239	mmu-miR-6998-5p	Ntn1
ENSMUST00000184420	mmu-miR-7016-5p	Csnk1g1
ENSMUST00000224190	mmu-miR-7032-5p	Shisal1
ENSMUST00000128888	mmu-miR-344d-1-5p	Psd4
ENSMUST00000128888	mmu-miR-1931	Psd4
ENSMUST00000224190	mmu-miR-6357	Shisal1
ENSMUST00000184420	mmu-miR-6410	Csnk1g1
ENSMUST00000128888	mmu-miR-7068-5p	Tbc1d24
ENSMUST00000224190	mmu-miR-7015-5p	Hif3a
ENSMUST00000128888	mmu-miR-7094b-2-5p	Larp1
ENSMUST00000184420	mmu-miR-7014-5p	Csnk1g1
ENSMUST00000210835	mmu-miR-1931	Sh2d2a
ENSMUST00000128888	mmu-miR-6418-5p	Larp1
ENSMUST00000184420	mmu-miR-7011-5p	Larp1
ENSMUST00000128888	mmu-miR-7242-3p	Shisal1
ENSMUST00000210835	mmu-miR-6405	Psd4
ENSMUST00000210835	mmu-miR-7028-5p	Tbc1d24
ENSMUST00000184420	mmu-miR-6982-3p	Fosl2
ENSMUST00000184420	mmu-miR-6922-5p	Hif3a
ENSMUST00000143649	mmu-miR-361-3p	Fosl2
ENSMUST00000128888	mmu-miR-344-5p	Psd4
ENSMUST00000184420	mmu-miR-6404	Hif3a
ENSMUST00000210835	mmu-miR-709	Larp1
ENSMUST00000184420	mmu-miR-149-3p	Fosl2
ENSMUST00000184420	mmu-miR-7007-5p	Hif3a
ENSMUST00000210835	mmu-miR-2136	Psd4
ENSMUST00000210835	mmu-miR-6974-5p	Shisal1
ENSMUST00000184420	mmu-miR-6962-3p	Larp1
ENSMUST00000210835	mmu-miR-7008-5p	Psd4
ENSMUST00000224190	mmu-miR-761	Shisal1
ENSMUST00000210835	mmu-miR-3473b	Larp1
ENSMUST00000210835	mmu-miR-6943-3p	Tbc1d24
ENSMUST00000143649	mmu-miR-149-3p	Tbc1d24
ENSMUST00000224190	mmu-miR-149-3p	Shisal1
ENSMUST00000210835	mmu-miR-6934-5p	Psd4
ENSMUST00000128888	mmu-miR-6945-5p	Tbc1d24
ENSMUST00000210835	mmu-miR-6971-5p	Tbc1d24
ENSMUST00000128888	mmu-miR-7662-5p	Tbc1d24
ENSMUST00000225239	mmu-miR-6405	Ntn1
ENSMUST00000128888	mmu-miR-149-3p	Shisal1
ENSMUST00000224190	mmu-miR-326-5p	Shisal1
ENSMUST00000128888	mmu-miR-7221-5p	Tbc1d24
ENSMUST00000228843	mmu-miR-5106	Ntn1
ENSMUST00000224190	mmu-miR-3470b	Shisal1
ENSMUST00000224190	mmu-miR-6954-5p	Shisal1
ENSMUST00000224190	mmu-miR-7094b-2-5p	Hif3a
ENSMUST00000184420	mmu-miR-5110	Akap13
ENSMUST00000224190	mmu-miR-669k-5p	Shisal1
ENSMUST00000210835	mmu-miR-30b-3p	Larp1
ENSMUST00000128888	mmu-miR-6998-5p	Fosl2
ENSMUST00000224190	mmu-miR-7677-5p	Shisal1
ENSMUST00000210835	mmu-miR-6982-5p	Shisal1
ENSMUST00000210835	mmu-miR-6911-5p	Larp1
ENSMUST00000184420	mmu-miR-7665-5p	Fosl2
ENSMUST00000210835	mmu-miR-7017-3p	Tbc1d24
ENSMUST00000128888	mmu-miR-1249-5p	Shisal1
ENSMUST00000128888	mmu-miR-7117-3p	Larp1
ENSMUST00000210835	mmu-miR-7063-5p	Larp1
ENSMUST00000184420	mmu-miR-6368	Csnk1g1
ENSMUST00000184420	mmu-miR-7118-5p	Csnk1g1
ENSMUST00000128888	mmu-miR-6912-5p	Tbc1d24
ENSMUST00000228843	mmu-miR-6958-3p	Ntn1
ENSMUST00000184420	mmu-miR-9769-3p	Fosl2
ENSMUST00000228843	mmu-miR-7064-5p	Ntn1
ENSMUST00000143649	mmu-miR-7054-5p	Fosl2
ENSMUST00000143649	mmu-miR-6976-5p	Larp1
ENSMUST00000128888	mmu-miR-7067-5p	Larp1
ENSMUST00000184420	mmu-miR-302c-3p	Fosl2
ENSMUST00000143649	mmu-miR-666-3p	Tbc1d24
ENSMUST00000143649	mmu-miR-6947-3p	Larp1
ENSMUST00000128888	mmu-miR-3102-5p.2-5p	Larp1
ENSMUST00000225239	mmu-miR-691	Ntn1
ENSMUST00000210835	mmu-miR-8093	Larp1
ENSMUST00000184420	mmu-miR-7053-5p	Fosl2
ENSMUST00000184420	mmu-miR-5110	Hif3a
ENSMUST00000143649	mmu-miR-6995-5p	Fosl2
ENSMUST00000224190	mmu-miR-6391	Shisal1
ENSMUST00000210835	mmu-miR-6996-5p	Shisal1
ENSMUST00000128888	mmu-miR-5132-5p	Shisal1
ENSMUST00000224190	mmu-miR-7688-5p	Hif3a
ENSMUST00000128888	mmu-miR-6965-5p	Psd4
ENSMUST00000184420	mmu-miR-667-5p	Larp1
ENSMUST00000128888	mmu-miR-6965-5p	Fosl2
ENSMUST00000184420	mmu-miR-6922-5p	Shisal1
ENSMUST00000225239	mmu-miR-6975-5p	Ntn1
ENSMUST00000184420	mmu-miR-6405	Csnk1g1
ENSMUST00000143649	mmu-miR-3061-5p	Larp1
ENSMUST00000184420	mmu-miR-7682-3p	Hif3a
ENSMUST00000128888	mmu-miR-3098-3p	Shisal1
ENSMUST00000210835	mmu-miR-6539	Tbc1d24
ENSMUST00000225239	mmu-miR-6915-5p	Ntn1
ENSMUST00000224190	mmu-miR-6410	Csnk1g1
ENSMUST00000184420	mmu-miR-7015-5p	Hif3a
ENSMUST00000128888	mmu-miR-7012-5p	Fosl2
ENSMUST00000210835	mmu-miR-6981-5p	Larp1
ENSMUST00000128888	mmu-miR-6357	Shisal1
ENSMUST00000184420	mmu-miR-671-5p	Shisal1
ENSMUST00000128888	mmu-miR-6998-5p	Psd4
ENSMUST00000128888	mmu-miR-7045-3p	Tbc1d24
ENSMUST00000184420	mmu-miR-6980-5p	Hif3a
ENSMUST00000128888	mmu-miR-3062-3p	Psd4
ENSMUST00000128888	mmu-miR-3057-3p	Fosl2
ENSMUST00000210835	mmu-miR-6911-5p	Sh2d2a
ENSMUST00000184420	mmu-miR-7064-5p	Hif3a
ENSMUST00000143649	mmu-miR-3473b	Fosl2
ENSMUST00000128888	mmu-miR-7091-5p	Shisal1
ENSMUST00000210835	mmu-miR-6926-5p	Sh2d2a
ENSMUST00000224190	mmu-miR-127-5p	Hif3a
ENSMUST00000143649	mmu-miR-6337	Tbc1d24
ENSMUST00000128888	mmu-miR-1954	Tbc1d24
ENSMUST00000184420	mmu-miR-6405	Larp1
ENSMUST00000224190	mmu-miR-466m-5p	Shisal1
ENSMUST00000184420	mmu-miR-1231-5p	Shisal1
ENSMUST00000128888	mmu-miR-6949-3p	Fosl2
ENSMUST00000184420	mmu-miR-7081-5p	Larp1
ENSMUST00000210835	mmu-miR-30b-3p	Psd4
ENSMUST00000143649	mmu-miR-7043-3p	Fosl2
ENSMUST00000184420	mmu-miR-3547-5p	Shisal1
ENSMUST00000184420	mmu-miR-7054-5p	Csnk1g1
ENSMUST00000224190	mmu-miR-7047-5p	Shisal1
ENSMUST00000210835	mmu-miR-6368	Larp1
ENSMUST00000128888	mmu-miR-3059-5p	Tbc1d24
ENSMUST00000225239	mmu-miR-6988-5p	Ntn1
ENSMUST00000225239	mmu-miR-1970	Ntn1
ENSMUST00000210835	mmu-miR-7008-5p	Tbc1d24
ENSMUST00000210835	mmu-miR-8119	Larp1
ENSMUST00000228843	mmu-miR-6405	Ntn1
ENSMUST00000210835	mmu-miR-298-5p	Tbc1d24
ENSMUST00000228843	mmu-miR-7001-5p	Ntn1
ENSMUST00000184420	mmu-miR-6914-5p	Shisal1
ENSMUST00000128888	mmu-miR-6987-5p	Shisal1
ENSMUST00000210835	mmu-miR-7016-3p	Tbc1d24
ENSMUST00000128888	mmu-miR-9769-3p	Fosl2
ENSMUST00000128888	mmu-miR-764-3p	Tbc1d24
ENSMUST00000210835	mmu-miR-7063-5p	Sh2d2a
ENSMUST00000128888	mmu-miR-8113	Psd4
ENSMUST00000224190	mmu-miR-666-3p	Csnk1g1
ENSMUST00000128888	mmu-miR-6992-5p	Psd4
ENSMUST00000143649	mmu-miR-7001-5p	Tbc1d24
ENSMUST00000184420	mmu-miR-7030-5p	Shisal1
ENSMUST00000184420	mmu-miR-1943-5p	Akap13
ENSMUST00000228843	mmu-miR-7665-5p	Ntn1
ENSMUST00000128888	mmu-miR-6992-5p	Shisal1
ENSMUST00000143649	mmu-miR-7665-5p	Tbc1d24
ENSMUST00000184420	mmu-miR-664-5p	Akap13
ENSMUST00000184420	mmu-miR-7053-5p	Shisal1
ENSMUST00000224190	mmu-miR-669m-5p	Shisal1
ENSMUST00000184420	mmu-miR-7064-5p	Shisal1
ENSMUST00000143649	mmu-miR-7007-5p	Larp1
ENSMUST00000224190	mmu-miR-7094b-2-5p	Shisal1
ENSMUST00000143649	mmu-miR-7069-5p	Fosl2
ENSMUST00000143649	mmu-miR-7037-5p	Larp1
ENSMUST00000143649	mmu-miR-339-5p	Fosl2
ENSMUST00000228843	mmu-miR-7239-3p	Ntn1
ENSMUST00000128888	mmu-miR-9769-3p	Psd4
ENSMUST00000224190	mmu-miR-6954-5p	Csnk1g1
ENSMUST00000210835	mmu-miR-3098-3p	Shisal1
ENSMUST00000128888	mmu-miR-7216-5p	Psd4
ENSMUST00000184420	mmu-miR-7118-5p	Hif3a
ENSMUST00000210835	mmu-miR-5113	Sh2d2a
ENSMUST00000228843	mmu-miR-504-3p	Csnk1g1
ENSMUST00000224190	mmu-miR-7668-3p	Shisal1
ENSMUST00000224190	mmu-miR-505-5p	Shisal1
ENSMUST00000210835	mmu-miR-6982-5p	Larp1
ENSMUST00000184420	mmu-miR-7022-3p	Akap13
ENSMUST00000184420	mmu-miR-698-5p	Akap13
ENSMUST00000224190	mmu-miR-3104-5p	Shisal1
ENSMUST00000184420	mmu-miR-3473d	Larp1
ENSMUST00000143649	mmu-miR-6934-5p	Fosl2
ENSMUST00000225239	mmu-miR-673-5p	Ntn1
ENSMUST00000224190	mmu-miR-677-3p	Hif3a
ENSMUST00000184420	mmu-miR-3473e	Fosl2
ENSMUST00000225239	mmu-miR-7662-5p	Ntn1
ENSMUST00000184420	mmu-miR-7240-5p	Larp1
ENSMUST00000224190	mmu-miR-6953-5p	Csnk1g1
ENSMUST00000128888	mmu-miR-7067-5p	Tbc1d24
ENSMUST00000210835	mmu-miR-7118-5p	Sh2d2a
ENSMUST00000184420	mmu-miR-7094b-2-5p	Csnk1g1
ENSMUST00000210835	mmu-miR-7074-5p	Sh2d2a
ENSMUST00000184420	mmu-miR-6954-5p	Csnk1g1
ENSMUST00000210835	mmu-miR-7016-5p	Sh2d2a
ENSMUST00000210835	mmu-miR-7226-5p	Psd4
ENSMUST00000224190	mmu-miR-3089-5p	Hif3a
ENSMUST00000224190	mmu-miR-671-5p	Csnk1g1
ENSMUST00000224190	mmu-miR-6999-5p	Csnk1g1
ENSMUST00000184420	mmu-miR-3154	Fosl2
ENSMUST00000184420	mmu-miR-7662-3p	Csnk1g1
ENSMUST00000224190	mmu-miR-7074-5p	Hif3a
ENSMUST00000128888	mmu-miR-339-5p	Shisal1
ENSMUST00000210835	mmu-miR-7226-5p	Shisal1
ENSMUST00000128888	mmu-miR-3473c	Tbc1d24
ENSMUST00000224190	mmu-miR-1968-5p	Shisal1
ENSMUST00000143649	mmu-miR-7050-5p	Fosl2
ENSMUST00000210835	mmu-miR-7663-3p	Sh2d2a
ENSMUST00000128888	mmu-miR-504-3p	Psd4
ENSMUST00000210835	mmu-miR-7018-5p	Shisal1
ENSMUST00000210835	mmu-miR-7016-5p	Tbc1d24
ENSMUST00000128888	mmu-miR-6958-3p	Fosl2
ENSMUST00000128888	mmu-miR-1907	Larp1
ENSMUST00000224190	mmu-miR-466j	Shisal1
ENSMUST00000210835	mmu-miR-673-3p	Larp1
ENSMUST00000143649	mmu-miR-7119-5p	Fosl2
ENSMUST00000210835	mmu-miR-6942-5p	Psd4
ENSMUST00000224190	mmu-miR-6992-5p	Hif3a
ENSMUST00000143649	mmu-miR-8119	Fosl2
ENSMUST00000210835	mmu-miR-6941-5p	Psd4
ENSMUST00000128888	mmu-miR-764-3p	Larp1
ENSMUST00000128888	mmu-miR-8100	Fosl2
ENSMUST00000224190	mmu-miR-6405	Csnk1g1
ENSMUST00000184420	mmu-miR-6992-5p	Shisal1
ENSMUST00000143649	mmu-miR-7001-5p	Fosl2
ENSMUST00000210835	mmu-miR-1943-5p	Psd4
ENSMUST00000210835	mmu-miR-7058-5p	Sh2d2a
ENSMUST00000128888	mmu-miR-7669-3p	Shisal1
ENSMUST00000184420	mmu-miR-7054-5p	Fosl2
ENSMUST00000184420	mmu-miR-541-5p	Larp1
ENSMUST00000128888	mmu-miR-6911-5p	Tbc1d24
ENSMUST00000224190	mmu-miR-671-5p	Shisal1
ENSMUST00000184420	mmu-miR-326-5p	Fosl2
ENSMUST00000210835	mmu-miR-7044-5p	Tbc1d24
ENSMUST00000128888	mmu-miR-6971-3p	Psd4
ENSMUST00000228843	mmu-miR-505-5p	Csnk1g1
ENSMUST00000210835	mmu-miR-6541	Larp1
ENSMUST00000210835	mmu-miR-6924-5p	Psd4
ENSMUST00000143649	mmu-miR-6958-3p	Fosl2
ENSMUST00000184420	mmu-miR-7054-5p	Hif3a
ENSMUST00000210835	mmu-miR-1956	Tbc1d24
ENSMUST00000210835	mmu-miR-7085-5p	Tbc1d24
ENSMUST00000225239	mmu-miR-7016-5p	Ntn1
ENSMUST00000210835	mmu-miR-466f	Shisal1
ENSMUST00000128888	mmu-miR-504-3p	Larp1
ENSMUST00000224190	mmu-miR-3113-3p	Shisal1
ENSMUST00000184420	mmu-miR-8113	Larp1
ENSMUST00000143649	mmu-miR-7035-5p	Tbc1d24
ENSMUST00000210835	mmu-miR-3064-5p	Tbc1d24
ENSMUST00000128888	mmu-miR-6357	Psd4
ENSMUST00000210835	mmu-miR-671-5p	Sh2d2a
ENSMUST00000210835	mmu-miR-6922-5p	Tbc1d24
ENSMUST00000224190	mmu-miR-7659-3p	Hif3a
ENSMUST00000143649	mmu-miR-326-5p	Tbc1d24
ENSMUST00000210835	mmu-miR-7226-5p	Sh2d2a
ENSMUST00000224190	mmu-miR-7684-5p	Csnk1g1
ENSMUST00000184420	mmu-miR-6967-5p	Akap13
ENSMUST00000210835	mmu-miR-3078-3p	Sh2d2a
ENSMUST00000128888	mmu-miR-6953-5p	Tbc1d24
ENSMUST00000128888	mmu-miR-344-5p	Shisal1
ENSMUST00000128888	mmu-miR-7076-5p	Psd4
ENSMUST00000184420	mmu-miR-709	Akap13
ENSMUST00000210835	mmu-miR-7226-5p	Larp1
ENSMUST00000128888	mmu-miR-6991-3p	Tbc1d24
ENSMUST00000184420	mmu-miR-3547-5p	Hif3a
ENSMUST00000128888	mmu-miR-3059-5p	Larp1
ENSMUST00000184420	mmu-miR-1943-5p	Shisal1
ENSMUST00000224190	mmu-miR-194-1-3p	Csnk1g1
ENSMUST00000184420	mmu-miR-6345	Shisal1
ENSMUST00000228843	mmu-miR-7049-5p	Ntn1
ENSMUST00000225239	mmu-miR-34c-5p	Ntn1
ENSMUST00000210835	mmu-miR-7091-3p	Larp1
ENSMUST00000225239	mmu-miR-6914-5p	Ntn1
ENSMUST00000143649	mmu-miR-7012-5p	Fosl2
ENSMUST00000128888	mmu-miR-361-3p	Larp1
ENSMUST00000143649	mmu-miR-3100-5p	Tbc1d24
ENSMUST00000210835	mmu-miR-8104	Larp1
ENSMUST00000128888	mmu-miR-149-3p	Fosl2
ENSMUST00000184420	mmu-miR-6965-5p	Fosl2
ENSMUST00000224190	mmu-miR-7047-5p	Csnk1g1
ENSMUST00000128888	mmu-miR-6934-5p	Tbc1d24
ENSMUST00000210835	mmu-miR-762	Psd4
ENSMUST00000210835	mmu-miR-6939-5p	Sh2d2a
ENSMUST00000224190	mmu-miR-378a-3p	Csnk1g1
ENSMUST00000143649	mmu-miR-8095	Fosl2
ENSMUST00000184420	mmu-miR-7030-5p	Csnk1g1
ENSMUST00000184420	mmu-miR-6929-5p	Csnk1g1
ENSMUST00000184420	mmu-miR-7226-5p	Shisal1
ENSMUST00000210835	mmu-miR-6991-5p	Psd4
ENSMUST00000128888	mmu-miR-6540-3p	Fosl2
ENSMUST00000210835	mmu-miR-7033-3p	Larp1
ENSMUST00000128888	mmu-miR-450a-2-3p	Fosl2
ENSMUST00000143649	mmu-miR-6909-5p	Tbc1d24
ENSMUST00000210835	mmu-miR-7019-5p	Psd4
ENSMUST00000143649	mmu-miR-346-3p	Fosl2
ENSMUST00000210835	mmu-miR-6993-5p	Sh2d2a
ENSMUST00000128888	mmu-miR-149-3p	Tbc1d24
ENSMUST00000224190	mmu-miR-6974-3p	Hif3a
ENSMUST00000210835	mmu-miR-3083-5p	Shisal1
ENSMUST00000228843	mmu-miR-7665-5p	Csnk1g1
ENSMUST00000128888	mmu-miR-7075-5p	Shisal1
ENSMUST00000128888	mmu-miR-344b-5p	Psd4
ENSMUST00000184420	mmu-miR-326-5p	Shisal1
ENSMUST00000210835	mmu-miR-705	Tbc1d24
ENSMUST00000224190	mmu-miR-7242-3p	Shisal1
ENSMUST00000210835	mmu-miR-5110	Sh2d2a
ENSMUST00000210835	mmu-miR-7084-5p	Tbc1d24
ENSMUST00000128888	mmu-miR-207	Fosl2
ENSMUST00000128888	mmu-miR-328-3p	Shisal1
ENSMUST00000128888	mmu-miR-6991-3p	Larp1
ENSMUST00000128888	mmu-miR-1952	Larp1
ENSMUST00000210835	mmu-miR-6405	Larp1
ENSMUST00000184420	mmu-miR-7053-5p	Larp1
ENSMUST00000128888	mmu-miR-5134-5p	Larp1
ENSMUST00000210835	mmu-miR-708-5p	Psd4
ENSMUST00000128888	mmu-miR-7076-5p	Shisal1
ENSMUST00000228843	mmu-miR-7662-5p	Ntn1
ENSMUST00000143649	mmu-miR-3473e	Fosl2
ENSMUST00000210835	mmu-miR-7008-5p	Shisal1
ENSMUST00000210835	mmu-miR-6962-5p	Tbc1d24
ENSMUST00000184420	mmu-miR-667-5p	Fosl2
ENSMUST00000128888	mmu-miR-8119	Fosl2
ENSMUST00000184420	mmu-miR-6404	Csnk1g1
ENSMUST00000143649	mmu-miR-361-3p	Larp1
ENSMUST00000210835	mmu-miR-6938-3p	Shisal1
ENSMUST00000210835	mmu-miR-877-5p	Larp1
ENSMUST00000143649	mmu-miR-705	Tbc1d24
ENSMUST00000128888	mmu-miR-671-5p	Tbc1d24
ENSMUST00000143649	mmu-miR-7063-5p	Tbc1d24
ENSMUST00000184420	mmu-miR-7020-5p	Shisal1
ENSMUST00000210835	mmu-miR-6715-5p	Shisal1
ENSMUST00000210835	mmu-miR-146b-3p	Tbc1d24
ENSMUST00000184420	mmu-miR-8108	Shisal1
ENSMUST00000184420	mmu-miR-7007-5p	Larp1
ENSMUST00000184420	mmu-miR-7020-5p	Csnk1g1
ENSMUST00000210835	mmu-miR-7074-5p	Psd4
ENSMUST00000143649	mmu-miR-8108	Tbc1d24
ENSMUST00000210835	mmu-miR-10b-5p	Shisal1
ENSMUST00000210835	mmu-miR-706	Tbc1d24
ENSMUST00000224190	mmu-miR-3113-3p	Csnk1g1
ENSMUST00000184420	mmu-miR-146b-3p	Shisal1
ENSMUST00000210835	mmu-miR-877-5p	Tbc1d24
ENSMUST00000210835	mmu-miR-1947-3p	Tbc1d24
ENSMUST00000184420	mmu-miR-6987-5p	Larp1
ENSMUST00000184420	mmu-miR-6929-5p	Hif3a
ENSMUST00000128888	mmu-miR-666-3p	Tbc1d24
ENSMUST00000224190	mmu-miR-6992-5p	Shisal1
ENSMUST00000210835	mmu-miR-30c-1-3p	Shisal1
ENSMUST00000128888	mmu-miR-697	Psd4
ENSMUST00000224190	mmu-miR-7222-3p	Hif3a
ENSMUST00000225239	mmu-miR-8093	Ntn1
ENSMUST00000225239	mmu-miR-6998-3p	Ntn1
ENSMUST00000128888	mmu-miR-6971-5p	Fosl2
ENSMUST00000210835	mmu-miR-7081-5p	Sh2d2a
ENSMUST00000184420	mmu-miR-7014-5p	Shisal1
ENSMUST00000224190	mmu-miR-7665-5p	Csnk1g1
ENSMUST00000184420	mmu-miR-3154	Larp1
ENSMUST00000224190	mmu-miR-7094-1-5p	Shisal1
ENSMUST00000184420	mmu-miR-8100	Fosl2
ENSMUST00000224190	mmu-miR-712-5p	Shisal1
ENSMUST00000128888	mmu-miR-6939-5p	Psd4
ENSMUST00000210835	mmu-miR-6982-5p	Psd4
ENSMUST00000210835	mmu-miR-6357	Sh2d2a
ENSMUST00000184420	mmu-miR-6967-5p	Shisal1
ENSMUST00000224190	mmu-miR-7054-5p	Hif3a
ENSMUST00000143649	mmu-miR-6949-3p	Fosl2
ENSMUST00000224190	mmu-miR-7054-5p	Csnk1g1
ENSMUST00000224190	mmu-miR-6931-5p	Csnk1g1
ENSMUST00000210835	mmu-miR-702-5p	Psd4
ENSMUST00000184420	mmu-miR-7235-5p	Csnk1g1
ENSMUST00000143649	mmu-miR-6976-5p	Fosl2
ENSMUST00000210835	mmu-miR-1943-5p	Tbc1d24
ENSMUST00000128888	mmu-miR-6915-5p	Larp1
ENSMUST00000224190	mmu-miR-7087-3p	Hif3a
ENSMUST00000128888	mmu-miR-7094b-2-5p	Psd4
ENSMUST00000143649	mmu-miR-6943-5p	Fosl2
ENSMUST00000143649	mmu-miR-3057-3p	Fosl2
ENSMUST00000228843	mmu-miR-6986-5p	Ntn1
ENSMUST00000184420	mmu-miR-6958-3p	Fosl2
ENSMUST00000210835	mmu-miR-7216-5p	Psd4
ENSMUST00000210835	mmu-miR-7003-5p	Sh2d2a
ENSMUST00000128888	mmu-miR-1907	Fosl2
ENSMUST00000210835	mmu-miR-3473e	Larp1
ENSMUST00000225239	mmu-miR-185-3p	Ntn1
ENSMUST00000210835	mmu-miR-1943-5p	Sh2d2a
ENSMUST00000210835	mmu-miR-7069-5p	Tbc1d24
ENSMUST00000210835	mmu-miR-6914-5p	Tbc1d24
ENSMUST00000224190	mmu-miR-7646-3p	Shisal1
ENSMUST00000210835	mmu-miR-7047-5p	Shisal1
ENSMUST00000128888	mmu-miR-8119	Larp1
ENSMUST00000128888	mmu-miR-7047-5p	Shisal1
ENSMUST00000128888	mmu-miR-3113-3p	Shisal1
ENSMUST00000210835	mmu-miR-6939-5p	Psd4
ENSMUST00000184420	mmu-miR-3473e	Larp1
ENSMUST00000128888	mmu-miR-450a-2-3p	Psd4
ENSMUST00000184420	mmu-miR-1947-3p	Hif3a
ENSMUST00000128888	mmu-miR-6987-5p	Larp1
ENSMUST00000228843	mmu-miR-1968-3p	Ntn1
ENSMUST00000143649	mmu-miR-6915-5p	Tbc1d24
ENSMUST00000225239	mmu-miR-1912-3p	Ntn1
ENSMUST00000143649	mmu-miR-466n-5p	Fosl2
ENSMUST00000184420	mmu-miR-6987-5p	Shisal1
ENSMUST00000128888	mmu-miR-8116	Psd4
ENSMUST00000143649	mmu-miR-6971-5p	Tbc1d24
ENSMUST00000184420	mmu-miR-3569-3p	Csnk1g1
ENSMUST00000143649	mmu-miR-7031-5p	Fosl2
ENSMUST00000184420	mmu-miR-6993-5p	Hif3a
ENSMUST00000143649	mmu-miR-7012-5p	Larp1
ENSMUST00000128888	mmu-miR-7032-3p	Larp1
ENSMUST00000143649	mmu-miR-7679-5p	Tbc1d24
ENSMUST00000210835	mmu-miR-504-3p	Sh2d2a
ENSMUST00000143649	mmu-miR-1291	Tbc1d24
ENSMUST00000224190	mmu-miR-6715-5p	Shisal1
ENSMUST00000184420	mmu-miR-7226-5p	Larp1
ENSMUST00000210835	mmu-miR-18a-5p	Larp1
ENSMUST00000210835	mmu-miR-6906-5p	Tbc1d24
ENSMUST00000143649	mmu-miR-770-3p	Fosl2
ENSMUST00000184420	mmu-miR-9769-3p	Hif3a
ENSMUST00000128888	mmu-miR-7038-3p	Psd4
ENSMUST00000224190	mmu-miR-6979-5p	Csnk1g1
ENSMUST00000228843	mmu-miR-6939-5p	Ntn1
ENSMUST00000210835	mmu-miR-7094b-2-5p	Shisal1
ENSMUST00000184420	mmu-miR-667-5p	Csnk1g1
ENSMUST00000143649	mmu-miR-7024-5p	Fosl2
ENSMUST00000224190	mmu-miR-6957-5p	Shisal1
ENSMUST00000143649	mmu-miR-7226-5p	Larp1
ENSMUST00000184420	mmu-miR-6373	Fosl2
ENSMUST00000224190	mmu-miR-6961-3p	Shisal1
ENSMUST00000210835	mmu-miR-7031-5p	Shisal1
ENSMUST00000184420	mmu-miR-3091-3p	Shisal1
ENSMUST00000143649	mmu-miR-3085-3p	Tbc1d24
ENSMUST00000210835	mmu-miR-3064-5p	Sh2d2a
ENSMUST00000224190	mmu-miR-149-3p	Csnk1g1
ENSMUST00000210835	mmu-miR-6958-5p	Sh2d2a
ENSMUST00000184420	mmu-miR-6368	Akap13
ENSMUST00000143649	mmu-miR-7117-5p	Tbc1d24
ENSMUST00000143649	mmu-miR-7063-5p	Larp1
ENSMUST00000143649	mmu-miR-3470b	Fosl2
ENSMUST00000184420	mmu-miR-6980-5p	Akap13
ENSMUST00000143649	mmu-miR-143-5p	Tbc1d24
ENSMUST00000210835	mmu-miR-7011-5p	Psd4
ENSMUST00000184420	mmu-miR-7665-5p	Akap13
ENSMUST00000184420	mmu-miR-6955-5p	Akap13
ENSMUST00000128888	mmu-miR-345-3p	Tbc1d24
ENSMUST00000210835	mmu-miR-7081-5p	Larp1
ENSMUST00000128888	mmu-miR-7028-5p	Larp1
ENSMUST00000143649	mmu-miR-7652-5p	Larp1
ENSMUST00000184420	mmu-miR-7047-5p	Csnk1g1
ENSMUST00000228843	mmu-miR-1249-5p	Ntn1
ENSMUST00000210835	mmu-miR-6992-5p	Psd4
ENSMUST00000224190	mmu-miR-7054-5p	Shisal1
ENSMUST00000228843	mmu-miR-6911-5p	Csnk1g1
ENSMUST00000210835	mmu-miR-7086-5p	Larp1
ENSMUST00000184420	mmu-miR-8108	Larp1
ENSMUST00000184420	mmu-miR-6913-5p	Larp1
ENSMUST00000128888	mmu-miR-7242-3p	Psd4
ENSMUST00000228843	mmu-miR-6922-5p	Ntn1
ENSMUST00000210835	mmu-miR-8092	Psd4
ENSMUST00000224190	mmu-miR-7070-5p	Hif3a
ENSMUST00000143649	mmu-miR-7665-5p	Larp1
ENSMUST00000128888	mmu-miR-761	Shisal1
ENSMUST00000210835	mmu-miR-7665-5p	Larp1
ENSMUST00000184420	mmu-miR-222-3p	Hif3a
ENSMUST00000128888	mmu-miR-6971-5p	Tbc1d24
ENSMUST00000210835	mmu-miR-8093	Shisal1
ENSMUST00000128888	mmu-miR-6368	Shisal1
ENSMUST00000210835	mmu-miR-6916-5p	Psd4
ENSMUST00000143649	mmu-miR-6356	Fosl2
ENSMUST00000210835	mmu-miR-149-3p	Sh2d2a
ENSMUST00000128888	mmu-miR-6911-5p	Larp1
ENSMUST00000143649	mmu-miR-7076-5p	Fosl2
ENSMUST00000228843	mmu-miR-7032-5p	Ntn1
ENSMUST00000128888	mmu-miR-7086-5p	Psd4
ENSMUST00000224190	mmu-miR-7007-5p	Hif3a
ENSMUST00000210835	mmu-miR-7056-5p	Psd4
ENSMUST00000210835	mmu-miR-6969-5p	Sh2d2a
ENSMUST00000210835	mmu-miR-7665-5p	Tbc1d24
ENSMUST00000224190	mmu-miR-93-3p	Csnk1g1
ENSMUST00000128888	mmu-miR-6991-3p	Psd4
ENSMUST00000210835	mmu-miR-1943-5p	Shisal1
ENSMUST00000210835	mmu-miR-7018-5p	Psd4
ENSMUST00000128888	mmu-miR-6998-5p	Larp1
ENSMUST00000184420	mmu-miR-6405	Shisal1
ENSMUST00000228843	mmu-miR-18a-3p	Ntn1
ENSMUST00000184420	mmu-miR-709	Hif3a
ENSMUST00000224190	mmu-miR-6923-5p	Hif3a
ENSMUST00000143649	mmu-miR-7669-3p	Tbc1d24
ENSMUST00000143649	mmu-miR-3473b	Larp1
ENSMUST00000210835	mmu-miR-6931-5p	Shisal1
ENSMUST00000128888	mmu-miR-667-5p	Larp1
ENSMUST00000184420	mmu-miR-3547-5p	Akap13
ENSMUST00000184420	mmu-miR-7005-5p	Akap13
ENSMUST00000184420	mmu-miR-7118-5p	Fosl2
ENSMUST00000184420	mmu-miR-6967-5p	Csnk1g1
ENSMUST00000184420	mmu-miR-6912-5p	Hif3a
ENSMUST00000184420	mmu-miR-3544-3p	Larp1
ENSMUST00000184420	mmu-miR-7033-5p	Fosl2
ENSMUST00000224190	mmu-miR-7242-3p	Csnk1g1
ENSMUST00000210835	mmu-miR-6931-5p	Larp1
ENSMUST00000128888	mmu-miR-7012-5p	Larp1
ENSMUST00000143649	mmu-miR-8119	Larp1
ENSMUST00000210835	mmu-miR-3154	Larp1
ENSMUST00000228843	mmu-miR-1906	Ntn1
ENSMUST00000210835	mmu-miR-7086-5p	Psd4
ENSMUST00000210835	mmu-miR-6981-5p	Tbc1d24
ENSMUST00000210835	mmu-miR-6904-5p	Psd4
ENSMUST00000210835	mmu-miR-204-3p	Psd4
ENSMUST00000228843	mmu-miR-3966	Ntn1
ENSMUST00000210835	mmu-miR-764-3p	Tbc1d24
ENSMUST00000224190	mmu-miR-6539	Hif3a
ENSMUST00000128888	mmu-miR-7242-3p	Tbc1d24
ENSMUST00000184420	mmu-miR-466i-5p	Shisal1
ENSMUST00000184420	mmu-miR-330-5p	Csnk1g1
ENSMUST00000143649	mmu-miR-7023-5p	Tbc1d24
ENSMUST00000210835	mmu-miR-30c-1-3p	Larp1
ENSMUST00000224190	mmu-miR-6541	Csnk1g1
ENSMUST00000128888	mmu-miR-7068-5p	Shisal1
ENSMUST00000143649	mmu-miR-7094b-2-5p	Larp1
ENSMUST00000210835	mmu-miR-5110	Tbc1d24
ENSMUST00000210835	mmu-miR-3473d	Larp1
ENSMUST00000184420	mmu-miR-7001-5p	Akap13
ENSMUST00000184420	mmu-miR-7007-5p	Akap13
ENSMUST00000143649	mmu-miR-7069-5p	Tbc1d24
ENSMUST00000225239	mmu-miR-6978-5p	Ntn1
ENSMUST00000210835	mmu-miR-667-5p	Sh2d2a
ENSMUST00000184420	mmu-miR-6912-5p	Akap13
ENSMUST00000128888	mmu-miR-7075-5p	Fosl2
ENSMUST00000128888	mmu-miR-1906	Fosl2
ENSMUST00000210835	mmu-miR-6962-5p	Sh2d2a
ENSMUST00000128888	mmu-miR-7086-5p	Larp1
ENSMUST00000184420	mmu-miR-674-5p	Hif3a
ENSMUST00000184420	mmu-miR-671-5p	Csnk1g1
ENSMUST00000128888	mmu-miR-8104	Larp1
ENSMUST00000224190	mmu-miR-378d	Hif3a
ENSMUST00000143649	mmu-miR-8108	Larp1
ENSMUST00000228843	mmu-miR-7079-5p	Csnk1g1
ENSMUST00000143649	mmu-miR-7021-3p	Tbc1d24
ENSMUST00000143649	mmu-miR-6971-3p	Larp1
ENSMUST00000143649	mmu-miR-370-3p	Fosl2
ENSMUST00000224190	mmu-miR-1291	Hif3a
ENSMUST00000224190	mmu-miR-6950-5p	Hif3a
ENSMUST00000128888	mmu-miR-7214-3p	Larp1
ENSMUST00000184420	mmu-miR-6982-5p	Hif3a
ENSMUST00000184420	mmu-miR-6945-5p	Csnk1g1
ENSMUST00000128888	mmu-miR-7077-3p	Tbc1d24
ENSMUST00000128888	mmu-miR-6914-5p	Psd4
ENSMUST00000184420	mmu-miR-466i-5p	Akap13
ENSMUST00000228843	mmu-miR-6990-3p	Ntn1
ENSMUST00000184420	mmu-miR-7218-5p	Akap13
ENSMUST00000128888	mmu-miR-3569-3p	Tbc1d24
ENSMUST00000224190	mmu-miR-1894-3p	Hif3a
ENSMUST00000210835	mmu-miR-6914-5p	Psd4
ENSMUST00000228843	mmu-miR-3100-3p	Ntn1
ENSMUST00000224190	mmu-miR-671-5p	Hif3a
ENSMUST00000224190	mmu-miR-466n-5p	Shisal1
ENSMUST00000210835	mmu-miR-7063-5p	Psd4
ENSMUST00000210835	mmu-miR-10b-5p	Tbc1d24
ENSMUST00000184420	mmu-miR-671-5p	Hif3a
ENSMUST00000143649	mmu-miR-7118-5p	Tbc1d24
ENSMUST00000184420	mmu-miR-7005-5p	Hif3a
ENSMUST00000128888	mmu-miR-504-3p	Fosl2
ENSMUST00000210835	mmu-miR-432	Shisal1
ENSMUST00000128888	mmu-miR-1943-5p	Shisal1
ENSMUST00000128888	mmu-miR-328-5p	Tbc1d24
ENSMUST00000224190	mmu-miR-24-1-5p	Shisal1
ENSMUST00000210835	mmu-miR-7077-3p	Psd4
ENSMUST00000210835	mmu-miR-7079-5p	Sh2d2a
ENSMUST00000128888	mmu-miR-6953-5p	Shisal1
ENSMUST00000184420	mmu-miR-8104	Larp1
ENSMUST00000184420	mmu-miR-466k	Akap13
ENSMUST00000228843	mmu-miR-6368	Csnk1g1
ENSMUST00000224190	mmu-miR-6405	Hif3a
ENSMUST00000128888	mmu-miR-6942-5p	Psd4
ENSMUST00000224190	mmu-miR-7688-5p	Csnk1g1
ENSMUST00000128888	mmu-miR-339-5p	Psd4
ENSMUST00000184420	mmu-miR-6410	Shisal1
ENSMUST00000128888	mmu-miR-6971-5p	Psd4
ENSMUST00000143649	mmu-miR-7068-5p	Larp1
ENSMUST00000128888	mmu-miR-7018-5p	Shisal1
ENSMUST00000210835	mmu-miR-7006-5p	Larp1
ENSMUST00000228843	mmu-miR-1906	Csnk1g1
ENSMUST00000184420	mmu-miR-8108	Akap13
ENSMUST00000128888	mmu-miR-344b-5p	Shisal1
ENSMUST00000128888	mmu-miR-7669-3p	Tbc1d24
ENSMUST00000184420	mmu-miR-149-3p	Shisal1
ENSMUST00000184420	mmu-miR-505-5p	Shisal1
ENSMUST00000184420	mmu-miR-8113	Akap13
ENSMUST00000184420	mmu-miR-6987-5p	Csnk1g1
ENSMUST00000184420	mmu-miR-7047-5p	Fosl2
ENSMUST00000210835	mmu-miR-504-3p	Larp1
ENSMUST00000143649	mmu-miR-7062-5p	Tbc1d24
ENSMUST00000210835	mmu-miR-8093	Sh2d2a
ENSMUST00000224190	mmu-miR-6965-5p	Csnk1g1
ENSMUST00000184420	mmu-miR-324-5p	Fosl2
ENSMUST00000210835	mmu-miR-7086-5p	Sh2d2a
ENSMUST00000210835	mmu-miR-8093	Tbc1d24
ENSMUST00000210835	mmu-miR-7665-5p	Sh2d2a
ENSMUST00000228843	mmu-miR-7662-3p	Csnk1g1
ENSMUST00000228843	mmu-miR-6368	Ntn1
ENSMUST00000228843	mmu-miR-7008-5p	Ntn1
ENSMUST00000210835	mmu-miR-363-5p	Larp1
ENSMUST00000184420	mmu-miR-8119	Fosl2
ENSMUST00000228843	mmu-miR-3109-3p	Ntn1
ENSMUST00000225239	mmu-miR-214-3p	Ntn1
ENSMUST00000128888	mmu-miR-1231-5p	Shisal1
ENSMUST00000128888	mmu-miR-7086-5p	Fosl2
ENSMUST00000224190	mmu-miR-6931-5p	Shisal1
ENSMUST00000143649	mmu-miR-6939-5p	Tbc1d24
ENSMUST00000224190	mmu-miR-7074-5p	Csnk1g1
ENSMUST00000184420	mmu-miR-6368	Shisal1
ENSMUST00000128888	mmu-miR-6934-5p	Psd4
ENSMUST00000224190	mmu-miR-7687-3p	Csnk1g1
ENSMUST00000128888	mmu-miR-1952	Shisal1
ENSMUST00000210835	mmu-miR-6974-5p	Psd4
ENSMUST00000228843	mmu-miR-3154	Ntn1
ENSMUST00000210835	mmu-miR-671-5p	Tbc1d24
ENSMUST00000224190	mmu-miR-714	Csnk1g1
ENSMUST00000210835	mmu-miR-7094b-2-5p	Sh2d2a
ENSMUST00000224190	mmu-miR-5107-5p	Csnk1g1
ENSMUST00000228843	mmu-miR-7094b-2-5p	Csnk1g1
ENSMUST00000224190	mmu-miR-5133	Csnk1g1
ENSMUST00000184420	mmu-miR-7652-5p	Larp1
ENSMUST00000184420	mmu-miR-149-3p	Csnk1g1
ENSMUST00000128888	mmu-miR-361-3p	Fosl2
ENSMUST00000184420	mmu-miR-677-3p	Fosl2
ENSMUST00000184420	mmu-miR-7054-5p	Shisal1
ENSMUST00000184420	mmu-miR-6953-5p	Shisal1
ENSMUST00000224190	mmu-miR-6990-5p	Shisal1
ENSMUST00000184420	mmu-miR-7001-5p	Larp1
ENSMUST00000128888	mmu-miR-6998-5p	Shisal1
ENSMUST00000210835	mmu-miR-877-5p	Psd4
ENSMUST00000210835	mmu-miR-7044-5p	Sh2d2a
ENSMUST00000210835	mmu-miR-7012-5p	Psd4
ENSMUST00000128888	mmu-miR-7027-5p	Fosl2
ENSMUST00000210835	mmu-miR-470-5p	Shisal1
ENSMUST00000128888	mmu-miR-5106	Fosl2
ENSMUST00000224190	mmu-miR-466q	Shisal1
ENSMUST00000128888	mmu-miR-6919-3p	Psd4
ENSMUST00000224190	mmu-miR-7684-5p	Shisal1
ENSMUST00000143649	mmu-miR-346-3p	Larp1
ENSMUST00000128888	mmu-miR-328-5p	Psd4
ENSMUST00000228843	mmu-miR-3547-5p	Ntn1
ENSMUST00000128888	mmu-miR-27b-3p	Fosl2
ENSMUST00000143649	mmu-miR-1943-5p	Tbc1d24
ENSMUST00000224190	mmu-miR-7042-5p	Shisal1
ENSMUST00000228843	mmu-miR-3552	Ntn1
ENSMUST00000224190	mmu-miR-10b-5p	Shisal1
ENSMUST00000228843	mmu-miR-6405	Csnk1g1
ENSMUST00000128888	mmu-miR-6971-3p	Larp1
ENSMUST00000210835	mmu-miR-3102-3p	Shisal1
ENSMUST00000128888	mmu-miR-7047-5p	Psd4
ENSMUST00000224190	mmu-miR-7094b-2-5p	Csnk1g1
ENSMUST00000143649	mmu-miR-705	Larp1
ENSMUST00000143649	mmu-miR-7062-5p	Fosl2
ENSMUST00000184420	mmu-miR-674-5p	Larp1
ENSMUST00000184420	mmu-miR-7240-5p	Akap13
ENSMUST00000210835	mmu-miR-344g-3p	Sh2d2a
ENSMUST00000184420	mmu-miR-326-3p	Larp1
ENSMUST00000143649	mmu-miR-7006-5p	Larp1
ENSMUST00000143649	mmu-miR-7007-5p	Fosl2
ENSMUST00000224190	mmu-miR-3075-5p	Hif3a
ENSMUST00000184420	mmu-miR-326-3p	Akap13
ENSMUST00000210835	mmu-miR-6926-5p	Tbc1d24
ENSMUST00000210835	mmu-miR-7674-5p	Shisal1
ENSMUST00000128888	mmu-miR-7211-3p	Fosl2
ENSMUST00000184420	mmu-miR-664-5p	Hif3a
ENSMUST00000224190	mmu-miR-7665-5p	Hif3a
ENSMUST00000184420	mmu-miR-7081-5p	Akap13
ENSMUST00000143649	mmu-miR-3085-3p	Fosl2
ENSMUST00000210835	mmu-miR-7032-3p	Larp1
ENSMUST00000128888	mmu-miR-7222-3p	Psd4
ENSMUST00000184420	mmu-miR-328-5p	Csnk1g1
ENSMUST00000224190	mmu-miR-7222-3p	Csnk1g1
ENSMUST00000210835	mmu-miR-3473b	Psd4
ENSMUST00000228843	mmu-miR-7028-5p	Csnk1g1
ENSMUST00000224190	mmu-miR-3081-5p	Hif3a
ENSMUST00000143649	mmu-miR-3470b	Tbc1d24
ENSMUST00000184420	mmu-miR-7008-5p	Shisal1
ENSMUST00000210835	mmu-miR-1931	Psd4
ENSMUST00000224190	mmu-miR-5125	Csnk1g1
ENSMUST00000210835	mmu-miR-6926-5p	Shisal1
ENSMUST00000210835	mmu-miR-185-5p	Larp1
ENSMUST00000143649	mmu-miR-3057-3p	Larp1
ENSMUST00000225239	mmu-miR-3620-5p	Ntn1
ENSMUST00000210835	mmu-miR-466f	Sh2d2a
ENSMUST00000224190	mmu-miR-668-3p	Shisal1
ENSMUST00000210835	mmu-miR-877-5p	Sh2d2a
ENSMUST00000224190	mmu-miR-6912-5p	Hif3a
ENSMUST00000128888	mmu-miR-6927-3p	Shisal1
ENSMUST00000224190	mmu-miR-6410	Shisal1
ENSMUST00000128888	mmu-miR-6934-3p	Tbc1d24
ENSMUST00000128888	mmu-miR-6949-3p	Psd4
ENSMUST00000128888	mmu-miR-3077-3p	Psd4
ENSMUST00000184420	mmu-miR-370-3p	Fosl2
ENSMUST00000128888	mmu-miR-6945-5p	Larp1
ENSMUST00000143649	mmu-miR-3064-5p	Tbc1d24
ENSMUST00000228843	mmu-miR-3073b-5p	Ntn1
ENSMUST00000143649	mmu-miR-6956-5p	Larp1
ENSMUST00000184420	mmu-miR-6337	Hif3a
ENSMUST00000210835	mmu-miR-7012-5p	Larp1
ENSMUST00000210835	mmu-miR-3102-5p	Psd4
ENSMUST00000143649	mmu-miR-770-3p	Larp1
ENSMUST00000210835	mmu-miR-3085-3p	Tbc1d24
ENSMUST00000210835	mmu-miR-6911-5p	Tbc1d24
ENSMUST00000210835	mmu-miR-6965-5p	Psd4
ENSMUST00000143649	mmu-miR-6953-5p	Tbc1d24
ENSMUST00000128888	mmu-miR-7216-5p	Fosl2
ENSMUST00000210835	mmu-miR-6943-5p	Shisal1
ENSMUST00000224190	mmu-miR-6976-5p	Hif3a
ENSMUST00000210835	mmu-miR-185-5p	Sh2d2a
ENSMUST00000184420	mmu-miR-324-5p	Csnk1g1
ENSMUST00000210835	mmu-miR-6963-5p	Psd4
ENSMUST00000224190	mmu-miR-7019-5p	Hif3a
ENSMUST00000210835	mmu-miR-8100	Sh2d2a
ENSMUST00000224190	mmu-miR-378d	Shisal1
ENSMUST00000224190	mmu-miR-7053-3p	Shisal1
ENSMUST00000210835	mmu-miR-10a-5p	Shisal1
ENSMUST00000184420	mmu-miR-7052-5p	Fosl2
ENSMUST00000210835	mmu-miR-702-5p	Sh2d2a
ENSMUST00000224190	mmu-miR-5133	Shisal1
ENSMUST00000143649	mmu-miR-1952	Larp1
ENSMUST00000224190	mmu-miR-6927-5p	Csnk1g1
ENSMUST00000224190	mmu-miR-6405	Shisal1
ENSMUST00000228843	mmu-miR-34a-5p	Ntn1
ENSMUST00000143649	mmu-miR-6917-5p	Fosl2
ENSMUST00000184420	mmu-miR-1946b	Larp1
ENSMUST00000143649	mmu-miR-5623-5p	Fosl2
ENSMUST00000224190	mmu-miR-6961-3p	Hif3a
ENSMUST00000128888	mmu-miR-7067-5p	Shisal1
ENSMUST00000210835	mmu-miR-6965-5p	Tbc1d24
ENSMUST00000224190	mmu-miR-7074-5p	Shisal1
ENSMUST00000184420	mmu-miR-7221-3p	Hif3a
ENSMUST00000128888	mmu-miR-7058-5p	Fosl2
ENSMUST00000225239	mmu-miR-7012-5p	Ntn1
ENSMUST00000128888	mmu-miR-7683-3p	Fosl2
ENSMUST00000210835	mmu-miR-5114	Sh2d2a
ENSMUST00000184420	mmu-miR-505-5p	Csnk1g1
ENSMUST00000210835	mmu-miR-7023-3p	Shisal1
ENSMUST00000184420	mmu-miR-7011-3p	Fosl2
ENSMUST00000128888	mmu-miR-7023-5p	Tbc1d24
ENSMUST00000128888	mmu-miR-7023-5p	Fosl2
ENSMUST00000210835	mmu-miR-7674-5p	Psd4
ENSMUST00000128888	mmu-miR-6354	Psd4
ENSMUST00000128888	mmu-miR-764-3p	Fosl2
ENSMUST00000128888	mmu-miR-6965-5p	Tbc1d24
ENSMUST00000224190	mmu-miR-7094-1-5p	Csnk1g1
ENSMUST00000128888	mmu-miR-7681-5p	Psd4
ENSMUST00000224190	mmu-miR-378c	Csnk1g1
ENSMUST00000128888	mmu-miR-6914-5p	Fosl2
ENSMUST00000225239	mmu-miR-6368	Ntn1
ENSMUST00000128888	mmu-miR-7049-3p	Psd4
ENSMUST00000184420	mmu-miR-7646-3p	Shisal1
ENSMUST00000143649	mmu-miR-149-3p	Fosl2
ENSMUST00000224190	mmu-miR-6905-5p	Shisal1
ENSMUST00000210835	mmu-miR-3102-5p	Larp1
ENSMUST00000128888	mmu-miR-344c-5p	Shisal1
ENSMUST00000210835	mmu-miR-3547-5p	Shisal1
ENSMUST00000210835	mmu-miR-6914-5p	Shisal1
ENSMUST00000210835	mmu-miR-6922-5p	Shisal1
ENSMUST00000143649	mmu-miR-6915-5p	Larp1
ENSMUST00000224190	mmu-miR-6899-3p	Hif3a
ENSMUST00000184420	mmu-miR-3075-3p	Fosl2
ENSMUST00000224190	mmu-miR-5107-5p	Shisal1
ENSMUST00000184420	mmu-miR-6368	Hif3a
ENSMUST00000184420	mmu-miR-664-5p	Csnk1g1
ENSMUST00000143649	mmu-miR-6541	Larp1
ENSMUST00000184420	mmu-miR-7094b-2-5p	Larp1
ENSMUST00000184420	mmu-miR-320-5p	Larp1
ENSMUST00000143649	mmu-miR-298-5p	Larp1
ENSMUST00000210835	mmu-miR-6909-5p	Tbc1d24
ENSMUST00000210835	mmu-miR-3154	Psd4
ENSMUST00000128888	mmu-miR-7094b-2-5p	Shisal1
ENSMUST00000224190	mmu-miR-5113	Hif3a
ENSMUST00000210835	mmu-miR-7011-5p	Larp1
ENSMUST00000224190	mmu-miR-7004-5p	Hif3a
ENSMUST00000184420	mmu-miR-7118-5p	Akap13
ENSMUST00000128888	mmu-miR-6418-5p	Tbc1d24
ENSMUST00000210835	mmu-miR-3473b	Sh2d2a
ENSMUST00000210835	mmu-miR-6769b-5p	Larp1
ENSMUST00000184420	mmu-miR-7001-5p	Fosl2
ENSMUST00000184420	mmu-miR-7665-5p	Larp1
ENSMUST00000210835	mmu-miR-705	Larp1
ENSMUST00000228843	mmu-miR-709	Ntn1
ENSMUST00000210835	mmu-miR-5118	Shisal1
ENSMUST00000128888	mmu-miR-1943-3p	Psd4
ENSMUST00000128888	mmu-miR-7062-5p	Fosl2
ENSMUST00000184420	mmu-miR-6965-5p	Csnk1g1
ENSMUST00000224190	mmu-miR-6953-5p	Shisal1
ENSMUST00000128888	mmu-miR-330-5p	Shisal1
ENSMUST00000224190	mmu-miR-1934-3p	Csnk1g1
ENSMUST00000184420	mmu-miR-7088-5p	Akap13
ENSMUST00000210835	mmu-miR-7006-5p	Psd4
ENSMUST00000210835	mmu-miR-3473d	Tbc1d24
ENSMUST00000224190	mmu-miR-6999-5p	Shisal1
ENSMUST00000184420	mmu-miR-3103-5p	Csnk1g1
ENSMUST00000184420	mmu-miR-709	Fosl2
ENSMUST00000224190	mmu-miR-3100-5p	Shisal1
ENSMUST00000210835	mmu-miR-7240-5p	Sh2d2a
ENSMUST00000210835	mmu-miR-1249-5p	Larp1
ENSMUST00000128888	mmu-miR-6952-5p	Psd4
ENSMUST00000228843	mmu-miR-673-5p	Ntn1
ENSMUST00000143649	mmu-miR-298-5p	Tbc1d24
ENSMUST00000224190	mmu-miR-7068-3p	Shisal1
ENSMUST00000228843	mmu-miR-6995-5p	Ntn1
ENSMUST00000210835	mmu-miR-6996-5p	Tbc1d24
ENSMUST00000143649	mmu-miR-7212-5p	Tbc1d24
ENSMUST00000128888	mmu-miR-671-5p	Shisal1
ENSMUST00000210835	mmu-miR-7079-5p	Larp1
ENSMUST00000184420	mmu-miR-6992-5p	Hif3a
ENSMUST00000128888	mmu-miR-6410	Psd4
ENSMUST00000128888	mmu-miR-7649-3p	Tbc1d24
ENSMUST00000224190	mmu-miR-207	Csnk1g1
ENSMUST00000225239	mmu-miR-186-3p	Ntn1
ENSMUST00000128888	mmu-miR-6345	Shisal1
ENSMUST00000210835	mmu-miR-7074-5p	Tbc1d24
ENSMUST00000210835	mmu-miR-6925-5p	Shisal1
ENSMUST00000224190	mmu-miR-669c-3p	Shisal1
ENSMUST00000225239	mmu-miR-7023-5p	Ntn1
ENSMUST00000184420	mmu-miR-7676-5p	Hif3a
ENSMUST00000210835	mmu-miR-7035-5p	Shisal1
ENSMUST00000128888	mmu-miR-3470a	Tbc1d24
ENSMUST00000224190	mmu-miR-5623-5p	Csnk1g1
ENSMUST00000128888	mmu-miR-7016-5p	Fosl2
ENSMUST00000143649	mmu-miR-760-3p	Fosl2
ENSMUST00000184420	mmu-miR-3547-5p	Fosl2
ENSMUST00000184420	mmu-miR-6945-5p	Larp1
ENSMUST00000184420	mmu-miR-8104	Hif3a
ENSMUST00000210835	mmu-miR-6539	Sh2d2a
ENSMUST00000184420	mmu-miR-6945-5p	Fosl2
ENSMUST00000210835	mmu-miR-3620-5p	Sh2d2a
ENSMUST00000224190	mmu-miR-6935-5p	Shisal1
ENSMUST00000143649	mmu-miR-7117-5p	Fosl2
ENSMUST00000128888	mmu-miR-7076-5p	Fosl2
ENSMUST00000184420	mmu-miR-7235-5p	Fosl2
ENSMUST00000184420	mmu-miR-6992-5p	Fosl2
ENSMUST00000143649	mmu-miR-709	Tbc1d24
ENSMUST00000184420	mmu-miR-7008-5p	Hif3a
ENSMUST00000210835	mmu-miR-6959-5p	Shisal1
ENSMUST00000210835	mmu-miR-298-5p	Larp1
ENSMUST00000128888	mmu-miR-6354	Tbc1d24
ENSMUST00000228843	mmu-miR-6993-5p	Ntn1
ENSMUST00000184420	mmu-miR-7665-3p	Larp1
ENSMUST00000228843	mmu-miR-8100	Csnk1g1
ENSMUST00000210835	mmu-miR-8092	Sh2d2a
ENSMUST00000128888	mmu-miR-3113-3p	Psd4
ENSMUST00000128888	mmu-miR-6980-5p	Psd4
ENSMUST00000143649	mmu-miR-709	Fosl2
ENSMUST00000210835	mmu-miR-7085-5p	Shisal1
ENSMUST00000210835	mmu-miR-1941-5p	Tbc1d24
ENSMUST00000210835	mmu-miR-7032-3p	Shisal1
ENSMUST00000184420	mmu-miR-7071-5p	Larp1
ENSMUST00000184420	mmu-miR-6405	Akap13
ENSMUST00000128888	mmu-miR-1231-5p	Larp1
ENSMUST00000184420	mmu-miR-3473e	Csnk1g1
ENSMUST00000128888	mmu-miR-6410	Shisal1
ENSMUST00000210835	mmu-miR-5113	Psd4
ENSMUST00000128888	mmu-miR-1943-5p	Psd4
ENSMUST00000128888	mmu-miR-6939-5p	Tbc1d24
ENSMUST00000128888	mmu-miR-7047-5p	Fosl2
ENSMUST00000228843	mmu-miR-1970	Ntn1
ENSMUST00000210835	mmu-miR-5114	Psd4
ENSMUST00000128888	mmu-miR-7045-3p	Larp1
ENSMUST00000128888	mmu-miR-207	Tbc1d24
ENSMUST00000225239	mmu-miR-3090-3p	Ntn1
ENSMUST00000184420	mmu-miR-1953	Hif3a
ENSMUST00000128888	mmu-miR-3057-3p	Larp1
ENSMUST00000128888	mmu-miR-5110	Psd4
ENSMUST00000128888	mmu-miR-6345	Psd4
ENSMUST00000143649	mmu-miR-7007-5p	Tbc1d24
ENSMUST00000128888	mmu-miR-667-5p	Fosl2
ENSMUST00000210835	mmu-miR-7074-5p	Shisal1
ENSMUST00000143649	mmu-miR-6934-5p	Tbc1d24
ENSMUST00000143649	mmu-miR-3061-5p	Tbc1d24
ENSMUST00000224190	mmu-miR-6342	Csnk1g1
ENSMUST00000224190	mmu-miR-6954-5p	Hif3a
ENSMUST00000210835	mmu-miR-6368	Shisal1
ENSMUST00000184420	mmu-miR-3091-3p	Akap13
ENSMUST00000184420	mmu-miR-466k	Shisal1
ENSMUST00000225239	mmu-miR-7019-3p	Ntn1
ENSMUST00000210835	mmu-miR-1941-5p	Psd4
ENSMUST00000210835	mmu-miR-6929-5p	Sh2d2a
ENSMUST00000210835	mmu-miR-6909-5p	Sh2d2a
ENSMUST00000224190	mmu-miR-7015-5p	Shisal1
ENSMUST00000210835	mmu-miR-7081-5p	Psd4
ENSMUST00000184420	mmu-miR-7015-5p	Shisal1
ENSMUST00000224190	mmu-miR-696	Hif3a
ENSMUST00000184420	mmu-miR-7001-5p	Shisal1
ENSMUST00000224190	mmu-miR-7680-3p	Shisal1
ENSMUST00000184420	mmu-miR-6982-5p	Csnk1g1
ENSMUST00000128888	mmu-miR-6948-3p	Psd4
ENSMUST00000224190	mmu-miR-7056-5p	Csnk1g1
ENSMUST00000210835	mmu-miR-7118-5p	Tbc1d24
ENSMUST00000225239	mmu-miR-7213-5p	Ntn1
ENSMUST00000224190	mmu-miR-6998-5p	Shisal1
ENSMUST00000184420	mmu-miR-770-5p	Hif3a
ENSMUST00000210835	mmu-miR-708-5p	Tbc1d24
ENSMUST00000210835	mmu-miR-7235-5p	Shisal1
ENSMUST00000128888	mmu-miR-361-3p	Psd4
ENSMUST00000184420	mmu-miR-6987-5p	Akap13
ENSMUST00000143649	mmu-miR-6914-5p	Fosl2
ENSMUST00000210835	mmu-miR-3547-5p	Psd4
ENSMUST00000143649	mmu-miR-7023-5p	Fosl2
ENSMUST00000128888	mmu-miR-6945-5p	Psd4
ENSMUST00000228843	mmu-miR-7662-3p	Ntn1
ENSMUST00000184420	mmu-miR-6361	Larp1
ENSMUST00000210835	mmu-miR-7240-5p	Psd4
ENSMUST00000128888	mmu-miR-7018-5p	Psd4
ENSMUST00000143649	mmu-miR-1306-5p	Larp1
ENSMUST00000184420	mmu-miR-705	Hif3a
ENSMUST00000228843	mmu-miR-1188-5p	Ntn1
ENSMUST00000210835	mmu-miR-8093	Psd4
ENSMUST00000184420	mmu-miR-7088-5p	Fosl2
ENSMUST00000210835	mmu-miR-6971-5p	Psd4
ENSMUST00000184420	mmu-miR-2861	Larp1
ENSMUST00000210835	mmu-miR-6405	Shisal1
ENSMUST00000210835	mmu-miR-6966-5p	Sh2d2a
ENSMUST00000184420	mmu-miR-8119	Hif3a
ENSMUST00000224190	mmu-miR-7226-5p	Hif3a
ENSMUST00000184420	mmu-miR-6953-5p	Csnk1g1
ENSMUST00000224190	mmu-miR-214-3p	Shisal1
ENSMUST00000184420	mmu-miR-6934-3p	Shisal1
ENSMUST00000224190	mmu-miR-9769-3p	Hif3a
ENSMUST00000210835	mmu-miR-7016-3p	Psd4
ENSMUST00000228843	mmu-miR-705	Ntn1
ENSMUST00000210835	mmu-miR-3154	Sh2d2a
ENSMUST00000143649	mmu-miR-1966-5p	Larp1
ENSMUST00000128888	mmu-miR-6914-5p	Shisal1
ENSMUST00000128888	mmu-miR-344c-5p	Psd4
ENSMUST00000210835	mmu-miR-7018-5p	Sh2d2a
ENSMUST00000228843	mmu-miR-6927-3p	Ntn1
ENSMUST00000184420	mmu-miR-7665-3p	Hif3a
ENSMUST00000128888	mmu-miR-1231-5p	Psd4
ENSMUST00000224190	mmu-miR-7226-5p	Shisal1
ENSMUST00000128888	mmu-miR-27a-3p	Fosl2
ENSMUST00000143649	mmu-miR-7074-5p	Tbc1d24
ENSMUST00000184420	mmu-miR-1231-5p	Larp1
ENSMUST00000184420	mmu-miR-6982-5p	Larp1
ENSMUST00000210835	mmu-miR-30c-2-3p	Larp1
ENSMUST00000210835	mmu-miR-709	Tbc1d24
ENSMUST00000210835	mmu-miR-7042-5p	Shisal1
ENSMUST00000210835	mmu-miR-344g-3p	Tbc1d24
ENSMUST00000224190	mmu-miR-7662-3p	Csnk1g1
ENSMUST00000184420	mmu-miR-665-3p	Hif3a
ENSMUST00000224190	mmu-miR-7090-5p	Hif3a
ENSMUST00000210835	mmu-miR-705	Sh2d2a
ENSMUST00000210835	mmu-miR-7023-5p	Shisal1
ENSMUST00000184420	mmu-miR-328-5p	Hif3a
ENSMUST00000128888	mmu-miR-329-3p	Shisal1
ENSMUST00000210835	mmu-miR-7015-5p	Shisal1
ENSMUST00000224190	mmu-miR-6918-3p	Shisal1
ENSMUST00000184420	mmu-miR-705	Larp1
ENSMUST00000128888	mmu-miR-7016-5p	Tbc1d24
ENSMUST00000224190	mmu-miR-207	Hif3a
ENSMUST00000210835	mmu-miR-3100-5p	Tbc1d24
ENSMUST00000210835	mmu-miR-7094b-2-5p	Larp1
ENSMUST00000228843	mmu-miR-7069-3p	Ntn1
ENSMUST00000210835	mmu-miR-504-3p	Psd4
ENSMUST00000128888	mmu-miR-331-3p	Psd4
ENSMUST00000228843	mmu-miR-6969-5p	Ntn1
ENSMUST00000184420	mmu-miR-6400	Akap13
ENSMUST00000224190	mmu-miR-7653-5p	Shisal1
ENSMUST00000184420	mmu-miR-6982-5p	Shisal1
ENSMUST00000210835	mmu-miR-6988-5p	Psd4
ENSMUST00000210835	mmu-miR-3547-5p	Larp1
ENSMUST00000128888	mmu-miR-7045-3p	Psd4
ENSMUST00000210835	mmu-miR-6978-5p	Shisal1
ENSMUST00000128888	mmu-miR-7032-3p	Shisal1
ENSMUST00000225239	mmu-miR-709	Ntn1
ENSMUST00000184420	mmu-miR-328-5p	Akap13
ENSMUST00000184420	mmu-miR-326-3p	Shisal1
ENSMUST00000184420	mmu-miR-6913-5p	Fosl2
ENSMUST00000210835	mmu-miR-709	Shisal1
ENSMUST00000128888	mmu-miR-7027-5p	Psd4
ENSMUST00000143649	mmu-miR-709	Larp1
ENSMUST00000128888	mmu-miR-344g-5p	Psd4
ENSMUST00000210835	mmu-miR-7085-5p	Larp1
ENSMUST00000210835	mmu-miR-6992-5p	Shisal1
ENSMUST00000128888	mmu-miR-8113	Fosl2
ENSMUST00000184420	mmu-miR-6954-5p	Shisal1
ENSMUST00000210835	mmu-miR-6934-5p	Tbc1d24
ENSMUST00000210835	mmu-miR-6958-5p	Tbc1d24
ENSMUST00000128888	mmu-miR-7012-5p	Psd4
ENSMUST00000184420	mmu-miR-6914-5p	Fosl2
ENSMUST00000225239	mmu-miR-34b-5p	Ntn1
ENSMUST00000184420	mmu-miR-330-5p	Akap13
ENSMUST00000128888	mmu-miR-7242-3p	Fosl2
ENSMUST00000128888	mmu-miR-6368	Larp1
ENSMUST00000128888	mmu-miR-1954	Psd4
ENSMUST00000224190	mmu-miR-7662-3p	Shisal1
ENSMUST00000128888	mmu-miR-7033-3p	Larp1
ENSMUST00000228843	mmu-miR-7018-5p	Ntn1
ENSMUST00000143649	mmu-miR-7037-5p	Fosl2
ENSMUST00000210835	mmu-miR-6930-5p	Shisal1
ENSMUST00000210835	mmu-miR-7042-5p	Psd4
ENSMUST00000143649	mmu-miR-1962	Fosl2
ENSMUST00000210835	mmu-miR-3473e	Psd4
ENSMUST00000210835	mmu-miR-6941-5p	Shisal1
ENSMUST00000128888	mmu-miR-1249-5p	Larp1
ENSMUST00000128888	mmu-miR-370-3p	Fosl2
ENSMUST00000210835	mmu-miR-3085-3p	Psd4
ENSMUST00000224190	mmu-miR-709	Shisal1
ENSMUST00000210835	mmu-miR-6913-5p	Larp1
ENSMUST00000184420	mmu-miR-1982-5p	Larp1
ENSMUST00000210835	mmu-miR-7074-5p	Larp1
ENSMUST00000228843	mmu-miR-5125	Ntn1
ENSMUST00000143649	mmu-miR-7212-5p	Fosl2
ENSMUST00000184420	mmu-miR-6361	Shisal1
ENSMUST00000184420	mmu-miR-6368	Larp1
ENSMUST00000210835	mmu-miR-6368	Psd4
ENSMUST00000210835	mmu-miR-1956	Sh2d2a
ENSMUST00000224190	mmu-miR-7072-5p	Hif3a
ENSMUST00000210835	mmu-miR-6899-5p	Shisal1
ENSMUST00000184420	mmu-miR-6337	Akap13
ENSMUST00000184420	mmu-miR-3090-3p	Larp1
ENSMUST00000210835	mmu-miR-6995-5p	Psd4
ENSMUST00000128888	mmu-miR-6410	Tbc1d24
ENSMUST00000224190	mmu-miR-378d	Csnk1g1
ENSMUST00000224190	mmu-miR-1952	Shisal1
ENSMUST00000128888	mmu-miR-6916-5p	Psd4
ENSMUST00000143649	mmu-miR-326-5p	Fosl2
ENSMUST00000143649	mmu-miR-7074-5p	Larp1
ENSMUST00000128888	mmu-miR-1943-5p	Tbc1d24
ENSMUST00000184420	mmu-miR-7016-5p	Fosl2
ENSMUST00000184420	mmu-miR-6954-5p	Hif3a
ENSMUST00000184420	mmu-miR-326-5p	Akap13
ENSMUST00000184420	mmu-miR-3544-3p	Fosl2
ENSMUST00000128888	mmu-miR-6934-3p	Shisal1
ENSMUST00000184420	mmu-miR-330-5p	Shisal1
ENSMUST00000184420	mmu-miR-7226-5p	Hif3a
ENSMUST00000184420	mmu-miR-302c-3p	Akap13
ENSMUST00000210835	mmu-miR-149-3p	Tbc1d24
ENSMUST00000184420	mmu-miR-7020-5p	Fosl2
ENSMUST00000210835	mmu-miR-709	Psd4
ENSMUST00000128888	mmu-miR-7684-3p	Tbc1d24
ENSMUST00000225239	mmu-miR-683	Ntn1
ENSMUST00000184420	mmu-miR-6995-5p	Fosl2
ENSMUST00000224190	mmu-miR-505-5p	Csnk1g1
ENSMUST00000184420	mmu-miR-8119	Larp1
ENSMUST00000210835	mmu-miR-6357	Psd4
ENSMUST00000128888	mmu-miR-6934-5p	Fosl2
ENSMUST00000128888	mmu-miR-7068-5p	Larp1
ENSMUST00000143649	mmu-miR-3100-5p	Fosl2
