# Supplementary material for: RNA sequencing profiling of mRNAs, long noncoding RNAs, and circular RNAs in Trigeminal Ganglion following Temporomandibular Joint inflammation
Source: Front Cell Dev Biol. 2022 Aug 16;10:945793. doi: 10.3389/fcell.2022.945793 (PMC9424726; doi:10.3389/fcell.2022.945793)
Supplement: Supplementary file 9 [file Table8.xls]

5:131472259|131477023//ENSMUST00000161226	mmu-miR-432	Zer1
4:143131710|143145446//ENSMUST00000197026	mmu-miR-7117-5p	Sh2d2a
4:143131710|143145446//ENSMUST00000197026	mmu-miR-3547-5p	Shisal1
4:143131710|143145446//ENSMUST00000197026	mmu-miR-3110-5p	Sarm1
5:131472259|131477023//ENSMUST00000160071	mmu-miR-6940-5p	Psmb11
11:107043633|107077798//ENSMUST00000057892	mmu-miR-7669-3p	Hif3a
4:143131710|143145446//ENSMUST00000105778	mmu-miR-466m-5p	Shisal1
2:169883526|169886586//ENSMUST00000109157	mmu-miR-370-3p	Fosl2
4:143131710|143145446//ENSMUST00000197026	mmu-miR-8091	Mgll
2:169883526|169886586//ENSMUST00000109157	mmu-miR-5623-5p	Shisal1
4:143131710|143145446//ENSMUST00000197026	mmu-miR-5113	Sh2d2a
5:131472259|131477023//ENSMUST00000160071	mmu-miR-504-3p	Psmb11
11:107043633|107077798//ENSMUST00000057892	mmu-miR-6965-5p	Kdm2a
4:143131710|143145446//ENSMUST00000197026	mmu-miR-466f	Shisal1
4:143131710|143145446//ENSMUST00000197026	mmu-miR-6982-5p	Psmb11
5:131472259|131477023//ENSMUST00000161226	mmu-miR-1249-5p	Shisal1
11:107043633|107077798//ENSMUST00000057892	mmu-miR-470-5p	Shisal1
11:107043633|107077798//ENSMUST00000057892	mmu-miR-6914-5p	Csnk1g1
4:143131710|143145446//ENSMUST00000105778	mmu-miR-5132-5p	Shisal1
4:143131710|143145446//ENSMUST00000105778	mmu-miR-146b-3p	Shisal1
11:107043633|107077798//ENSMUST00000057892	mmu-miR-6415	Kdm2a
4:143131710|143145446//ENSMUST00000197026	mmu-miR-6971-5p	Mgll
5:131472259|131477023//ENSMUST00000187544	mmu-miR-1943-5p	Shisal1
5:131472259|131477023//ENSMUST00000160071	mmu-miR-7020-5p	Shisal1
4:143131710|143145446//ENSMUST00000197026	mmu-miR-7035-5p	Shisal1
5:131472259|131477023//ENSMUST00000161226	mmu-miR-6952-5p	Kdm2a
4:143131710|143145446//ENSMUST00000105778	mmu-miR-8103	Psmb11
4:143131710|143145446//ENSMUST00000105778	mmu-miR-8100	Sh2d2a
2:169883526|169886586//ENSMUST00000109157	mmu-miR-6931-5p	Shisal1
4:143131710|143145446//ENSMUST00000197026	mmu-miR-6924-5p	Shisal1
11:107043633|107077798//ENSMUST00000057892	mmu-miR-6397	Hif3a
5:131472259|131477023//ENSMUST00000187544	mmu-miR-7081-5p	Sh2d2a
11:107043633|107077798//ENSMUST00000057892	mmu-miR-7056-5p	Csnk1g1
11:107043633|107077798//ENSMUST00000057892	mmu-miR-199a-3p	Mgll
4:143131710|143145446//ENSMUST00000105778	mmu-miR-669k-5p	Sh2d2a
11:107043633|107077798//ENSMUST00000057892	mmu-miR-671-5p	Shisal1
2:169883526|169886586//ENSMUST00000109157	mmu-miR-7072-5p	Hif3a
4:143131710|143145446//ENSMUST00000105778	mmu-miR-7000-3p	Shisal1
4:143131710|143145446//ENSMUST00000197026	mmu-miR-7036b-3p	Mgll
4:143131710|143145446//ENSMUST00000105778	mmu-miR-3098-3p	Shisal1
4:143131710|143145446//ENSMUST00000197026	mmu-miR-6941-5p	Shisal1
4:143131710|143145446//ENSMUST00000197026	mmu-miR-7076-5p	Shisal1
11:107043633|107077798//ENSMUST00000057892	mmu-miR-6982-5p	Shisal1
5:131472259|131477023//ENSMUST00000160071	mmu-miR-2861	Sarm1
4:143131710|143145446//ENSMUST00000105778	mmu-miR-3085-3p	Psmb11
11:107043633|107077798//ENSMUST00000057892	mmu-miR-7069-5p	Hif3a
5:131472259|131477023//ENSMUST00000160071	mmu-miR-7118-5p	Sh2d2a
5:131472259|131477023//ENSMUST00000187544	mmu-miR-6907-5p	Snph
5:131472259|131477023//ENSMUST00000161226	mmu-miR-709	Shisal1
11:107043633|107077798//ENSMUST00000057892	mmu-miR-6936-5p	Mgll
11:107043633|107077798//ENSMUST00000057892	mmu-miR-1927	Psmb11
5:131472259|131477023//ENSMUST00000187544	mmu-miR-705	Kdm2a
11:107043633|107077798//ENSMUST00000057892	mmu-miR-204-3p	Snph
5:131472259|131477023//ENSMUST00000187544	mmu-miR-7119-5p	Snph
5:131472259|131477023//ENSMUST00000161226	mmu-miR-3473e	Sh2d2a
11:107043633|107077798//ENSMUST00000057892	mmu-miR-3547-5p	Hif3a
2:169883526|169886586//ENSMUST00000109157	mmu-miR-709	Hif3a
5:131472259|131477023//ENSMUST00000187544	mmu-miR-7031-5p	Snph
4:143131710|143145446//ENSMUST00000105778	mmu-miR-7118-5p	Sarm1
11:107043633|107077798//ENSMUST00000057892	mmu-miR-3113-3p	Csnk1g1
4:143131710|143145446//ENSMUST00000197026	mmu-miR-7117-5p	Sarm1
2:169883526|169886586//ENSMUST00000109157	mmu-miR-6955-3p	Sh2d2a
5:131472259|131477023//ENSMUST00000160071	mmu-miR-7669-3p	Sh2d2a
4:143131710|143145446//ENSMUST00000197026	mmu-miR-7035-5p	Mgll
5:131472259|131477023//ENSMUST00000187544	mmu-miR-9768-5p	Kdm2a
2:169883526|169886586//ENSMUST00000109157	mmu-miR-6915-5p	Sh2d2a
2:169883526|169886586//ENSMUST00000109157	mmu-miR-6919-3p	Shisal1
4:143131710|143145446//ENSMUST00000197026	mmu-miR-7031-5p	Mgll
2:169883526|169886586//ENSMUST00000109157	mmu-miR-7671-5p	Fosl2
5:131472259|131477023//ENSMUST00000187544	mmu-miR-3473b	Sh2d2a
5:131472259|131477023//ENSMUST00000161226	mmu-miR-1966-5p	Kdm2a
4:143131710|143145446//ENSMUST00000105778	mmu-miR-6929-5p	Sh2d2a
11:107043633|107077798//ENSMUST00000057892	mmu-miR-7020-5p	Snph
4:143131710|143142234//ENSMUST00000105778	mmu-miR-3966	Shisal1
11:107043633|107077798//ENSMUST00000057892	mmu-miR-6404	Kdm2a
2:169883526|169886586//ENSMUST00000109157	mmu-miR-674-5p	Psmb11
5:131472259|131477023//ENSMUST00000161226	mmu-miR-504-3p	Psmb11
4:143131710|143145446//ENSMUST00000197026	mmu-miR-7649-5p	Shisal1
4:143131710|143142234//ENSMUST00000105778	mmu-miR-3097-5p	Shisal1
4:143131710|143145446//ENSMUST00000105778	mmu-miR-6413	Psmb11
4:143131710|143145446//ENSMUST00000105778	mmu-miR-149-5p	Mgll
11:107043633|107077798//ENSMUST00000057892	mmu-miR-7649-3p	Kdm2a
4:143131710|143145446//ENSMUST00000197026	mmu-miR-6938-3p	Shisal1
5:131472259|131477023//ENSMUST00000187544	mmu-miR-7669-3p	Kdm2a
11:107043633|107077798//ENSMUST00000057892	mmu-miR-194-2-3p	Fosl2
4:143131710|143145446//ENSMUST00000197026	mmu-miR-7094b-2-5p	Shisal1
2:169883526|169886586//ENSMUST00000109157	mmu-miR-6989-5p	Fosl2
5:131472259|131477023//ENSMUST00000160071	mmu-miR-207	Sh2d2a
4:143131710|143145446//ENSMUST00000105778	mmu-miR-7030-5p	Shisal1
11:107043633|107077798//ENSMUST00000057892	mmu-miR-346-3p	Psmb11
4:143131710|143145446//ENSMUST00000105778	mmu-miR-5113	Sh2d2a
4:143131710|143145446//ENSMUST00000197026	mmu-miR-7081-5p	Sh2d2a
5:131472259|131477023//ENSMUST00000160071	mmu-miR-6926-5p	Shisal1
4:143131710|143145446//ENSMUST00000197026	mmu-miR-7652-3p	Sarm1
4:143131710|143145446//ENSMUST00000105778	mmu-miR-6991-5p	Sarm1
11:107043633|107077798//ENSMUST00000057892	mmu-miR-7662-5p	Hif3a
2:169883526|169886586//ENSMUST00000109157	mmu-miR-7081-5p	Sh2d2a
4:143131710|143145446//ENSMUST00000105778	mmu-miR-3090-3p	Sarm1
4:143131710|143145446//ENSMUST00000197026	mmu-miR-6405	Kdm2a
4:143131710|143145446//ENSMUST00000105778	mmu-miR-351-5p	Sarm1
4:143131710|143145446//ENSMUST00000197026	mmu-miR-6962-3p	Kdm2a
5:131472259|131477023//ENSMUST00000160071	mmu-miR-7056-5p	Snph
4:143131710|143145446//ENSMUST00000197026	mmu-miR-7029-3p	Mgll
11:107043633|107077798//ENSMUST00000057892	mmu-miR-6415	Mgll
4:143131710|143145446//ENSMUST00000105778	mmu-miR-7029-3p	Psmb11
11:107043633|107077798//ENSMUST00000057892	mmu-miR-7063-3p	Kdm2a
5:131472259|131477023//ENSMUST00000187544	mmu-miR-7118-5p	Psmb11
5:131472259|131477023//ENSMUST00000160071	mmu-miR-3473e	Sarm1
11:107043633|107077798//ENSMUST00000057892	mmu-miR-6998-3p	Kdm2a
5:131472259|131477023//ENSMUST00000160071	mmu-miR-5132-5p	Shisal1
5:131472259|131477023//ENSMUST00000187544	mmu-miR-3104-5p	Shisal1
4:143131710|143142234//ENSMUST00000105778	mmu-miR-6953-5p	Snph
4:143131710|143145446//ENSMUST00000197026	mmu-miR-3154	Sh2d2a
4:143131710|143145446//ENSMUST00000197026	mmu-miR-6976-5p	Mgll
4:143131710|143145446//ENSMUST00000105778	mmu-miR-7064-5p	Psmb11
4:143131710|143145446//ENSMUST00000197026	mmu-miR-7018-5p	Shisal1
11:107043633|107077798//ENSMUST00000057892	mmu-miR-7056-5p	Hif3a
4:143131710|143145446//ENSMUST00000197026	mmu-miR-8100	Mgll
11:107043633|107077798//ENSMUST00000057892	mmu-miR-6982-5p	Csnk1g1
4:143131710|143145446//ENSMUST00000197026	mmu-miR-6921-5p	Mgll
4:143131710|143145446//ENSMUST00000197026	mmu-miR-7669-3p	Kdm2a
11:107043633|107077798//ENSMUST00000057892	mmu-miR-1947-3p	Hif3a
4:143131710|143145446//ENSMUST00000197026	mmu-miR-7094-1-5p	Shisal1
4:143131710|143145446//ENSMUST00000197026	mmu-miR-7085-5p	Shisal1
4:143131710|143145446//ENSMUST00000197026	mmu-miR-8119	Psmb11
4:143131710|143145446//ENSMUST00000105778	mmu-miR-8100	Sarm1
5:131472259|131477023//ENSMUST00000161226	mmu-miR-346-3p	Snph
4:143131710|143145446//ENSMUST00000197026	mmu-miR-466f-5p	Shisal1
11:107043633|107077798//ENSMUST00000057892	mmu-miR-298-5p	Psmb11
4:143131710|143145446//ENSMUST00000105778	mmu-miR-6953-5p	Kdm2a
11:107043633|107077798//ENSMUST00000057892	mmu-miR-6940-5p	Psmb11
5:131472259|131477023//ENSMUST00000161226	mmu-miR-7018-5p	Shisal1
4:143131710|143145446//ENSMUST00000105778	mmu-miR-6992-5p	Sarm1
4:143131710|143145446//ENSMUST00000197026	mmu-miR-466j	Shisal1
11:107043633|107077798//ENSMUST00000057892	mmu-miR-7212-5p	Shisal1
4:143131710|143145446//ENSMUST00000105778	mmu-miR-6939-5p	Psmb11
4:143131710|143145446//ENSMUST00000197026	mmu-miR-7016-3p	Psmb11
11:107043633|107077798//ENSMUST00000057892	mmu-miR-7050-5p	Fosl2
5:131472259|131477023//ENSMUST00000160071	mmu-miR-3098-3p	Kdm2a
5:131472259|131477023//ENSMUST00000161226	mmu-miR-5110	Snph
11:107043633|107077798//ENSMUST00000057892	mmu-miR-3102-3p	Psmb11
5:131472259|131477023//ENSMUST00000187544	mmu-miR-8100	Sh2d2a
5:131472259|131477023//ENSMUST00000161226	mmu-miR-7239-3p	Sh2d2a
2:169883526|169886586//ENSMUST00000109157	mmu-miR-125a-3p	Fosl2
5:131472259|131477023//ENSMUST00000187544	mmu-miR-432	Shisal1
4:143131710|143145446//ENSMUST00000105778	mmu-miR-3090-5p	Sarm1
4:143131710|143142234//ENSMUST00000105778	mmu-miR-7001-5p	Snph
4:143131710|143145446//ENSMUST00000197026	mmu-miR-669k-5p	Shisal1
4:143131710|143145446//ENSMUST00000197026	mmu-miR-883a-5p	Sh2d2a
4:143131710|143145446//ENSMUST00000197026	mmu-miR-7084-3p	Mgll
4:143131710|143145446//ENSMUST00000105778	mmu-miR-7074-5p	Shisal1
5:131472259|131477023//ENSMUST00000161226	mmu-miR-7048-5p	Sh2d2a
11:107043633|107077798//ENSMUST00000057892	mmu-miR-6372	Sarm1
11:107043633|107077798//ENSMUST00000057892	mmu-miR-6948-3p	Hif3a
4:143131710|143145446//ENSMUST00000197026	mmu-miR-7031-5p	Shisal1
4:143131710|143145446//ENSMUST00000105778	mmu-miR-351-5p	Sh2d2a
11:107043633|107077798//ENSMUST00000057892	mmu-miR-3113-3p	Shisal1
11:107043633|107077798//ENSMUST00000057892	mmu-miR-7684-5p	Shisal1
5:131472259|131477023//ENSMUST00000187544	mmu-miR-6982-5p	Shisal1
2:169883526|169886586//ENSMUST00000109157	mmu-miR-7242-3p	Csnk1g1
4:143131710|143145446//ENSMUST00000105778	mmu-miR-6911-5p	Sh2d2a
4:143131710|143145446//ENSMUST00000197026	mmu-miR-6900-5p	Mgll
4:143131710|143145446//ENSMUST00000105778	mmu-miR-7668-3p	Shisal1
4:143131710|143145446//ENSMUST00000197026	mmu-miR-466k	Sh2d2a
11:107043633|107077798//ENSMUST00000057892	mmu-miR-6918-5p	Hif3a
4:143131710|143145446//ENSMUST00000105778	mmu-miR-7075-5p	Kdm2a
11:107043633|107077798//ENSMUST00000057892	mmu-miR-3097-5p	Shisal1
4:143131710|143145446//ENSMUST00000197026	mmu-miR-7003-5p	Sh2d2a
2:169883526|169886586//ENSMUST00000109157	mmu-miR-7684-5p	Psmb11
4:143131710|143145446//ENSMUST00000105778	mmu-miR-7235-5p	Kdm2a
11:107043633|107077798//ENSMUST00000057892	mmu-miR-6991-5p	Sarm1
4:143131710|143145446//ENSMUST00000197026	mmu-miR-378d	Shisal1
4:143131710|143145446//ENSMUST00000197026	mmu-miR-6357	Psmb11
15:57821032|57823751//ENSMUST00000096430	mmu-miR-6924-5p	Shisal1
11:107043633|107077798//ENSMUST00000057892	mmu-miR-3547-5p	Kdm2a
5:131472259|131477023//ENSMUST00000161226	mmu-miR-760-3p	Kdm2a
4:143131710|143145446//ENSMUST00000105778	mmu-miR-7094b-2-5p	Shisal1
4:143131710|143145446//ENSMUST00000197026	mmu-miR-7079-5p	Sh2d2a
2:169883526|169886586//ENSMUST00000109157	mmu-miR-7019-3p	Fosl2
4:143131710|143145446//ENSMUST00000105778	mmu-miR-1224-3p	Sh2d2a
4:143131710|143145446//ENSMUST00000197026	mmu-miR-6357	Mgll
4:143131710|143145446//ENSMUST00000197026	mmu-miR-298-5p	Kdm2a
5:131472259|131477023//ENSMUST00000187544	mmu-miR-7669-3p	Sh2d2a
4:143131710|143145446//ENSMUST00000105778	mmu-miR-6942-5p	Mgll
4:143131710|143145446//ENSMUST00000105778	mmu-miR-3470b	Psmb11
5:131472259|131477023//ENSMUST00000161226	mmu-miR-7030-5p	Sh2d2a
5:131472259|131477023//ENSMUST00000187544	mmu-miR-6907-5p	Psmb11
5:131472259|131477023//ENSMUST00000160071	mmu-miR-5114	Kdm2a
4:143131710|143145446//ENSMUST00000197026	mmu-miR-3470b	Psmb11
4:143131710|143145446//ENSMUST00000105778	mmu-miR-6975-5p	Shisal1
2:169883526|169886586//ENSMUST00000109157	mmu-miR-7684-5p	Shisal1
4:143131710|143145446//ENSMUST00000197026	mmu-miR-7012-5p	Psmb11
11:107043633|107077798//ENSMUST00000057892	mmu-miR-3473e	Csnk1g1
4:143131710|143145446//ENSMUST00000197026	mmu-miR-6413	Psmb11
4:143131710|143145446//ENSMUST00000197026	mmu-miR-7068-5p	Shisal1
11:107043633|107077798//ENSMUST00000057892	mmu-miR-3547-5p	Csnk1g1
2:169883526|169886586//ENSMUST00000109157	mmu-miR-6986-5p	Hif3a
5:131472259|131477023//ENSMUST00000161226	mmu-miR-7067-5p	Psmb11
4:143131710|143145446//ENSMUST00000105778	mmu-miR-762	Psmb11
11:107043633|107077798//ENSMUST00000057892	mmu-miR-7048-5p	Hif3a
4:143131710|143145446//ENSMUST00000197026	mmu-miR-6981-5p	Sarm1
4:143131710|143145446//ENSMUST00000197026	mmu-miR-763	Shisal1
11:107043633|107077798//ENSMUST00000057892	mmu-miR-6404	Hif3a
4:143131710|143145446//ENSMUST00000197026	mmu-miR-6971-5p	Kdm2a
4:143131710|143145446//ENSMUST00000197026	mmu-miR-677-3p	Psmb11
5:131472259|131477023//ENSMUST00000161226	mmu-miR-3104-5p	Kdm2a
5:131472259|131477023//ENSMUST00000160071	mmu-miR-8100	Sarm1
11:107043633|107077798//ENSMUST00000057892	mmu-miR-185-5p	Sarm1
4:143131710|143145446//ENSMUST00000105778	mmu-miR-677-3p	Sarm1
5:131472259|131477023//ENSMUST00000161226	mmu-miR-664-5p	Hif3a
11:107043633|107077798//ENSMUST00000057892	mmu-miR-5113	Snph
5:131472259|131477023//ENSMUST00000161226	mmu-miR-6988-5p	Snph
2:169883526|169886586//ENSMUST00000109157	mmu-miR-7030-5p	Sh2d2a
4:143131710|143145446//ENSMUST00000197026	mmu-miR-6987-5p	Shisal1
4:143131710|143145446//ENSMUST00000105778	mmu-miR-7028-5p	Sh2d2a
4:143131710|143145446//ENSMUST00000197026	mmu-miR-6916-5p	Mgll
2:169883526|169886586//ENSMUST00000109157	mmu-miR-3064-3p	Csnk1g1
4:143131710|143145446//ENSMUST00000197026	mmu-miR-7075-5p	Shisal1
5:131472259|131477023//ENSMUST00000187544	mmu-miR-7094b-2-5p	Sh2d2a
5:131472259|131477023//ENSMUST00000161226	mmu-miR-6981-5p	Kdm2a
11:107043633|107077798//ENSMUST00000057892	mmu-miR-6368	Snph
5:131472259|131477023//ENSMUST00000187544	mmu-miR-6922-5p	Shisal1
4:143131710|143145446//ENSMUST00000105778	mmu-miR-3064-5p	Psmb11
4:143131710|143145446//ENSMUST00000105778	mmu-miR-7094b-2-5p	Sarm1
11:107043633|107077798//ENSMUST00000057892	mmu-miR-3473b	Csnk1g1
5:131472259|131477023//ENSMUST00000160071	mmu-miR-3473b	Sarm1
2:169883526|169886586//ENSMUST00000109157	mmu-miR-6397	Csnk1g1
5:131472259|131477023//ENSMUST00000161226	mmu-miR-1966-5p	Sh2d2a
4:143131710|143145446//ENSMUST00000197026	mmu-miR-346-3p	Sarm1
11:107043633|107077798//ENSMUST00000057892	mmu-miR-29a-3p	Hif3a
11:107043633|107077798//ENSMUST00000057892	mmu-miR-6965-3p	Snph
2:169883526|169886586//ENSMUST00000109157	mmu-miR-6999-5p	Psmb11
11:107043633|107077798//ENSMUST00000057892	mmu-miR-485-5p	Snph
4:143131710|143145446//ENSMUST00000197026	mmu-miR-6976-5p	Sh2d2a
4:143131710|143145446//ENSMUST00000105778	mmu-miR-3098-3p	Kdm2a
4:143131710|143145446//ENSMUST00000197026	mmu-miR-6919-3p	Sh2d2a
4:143131710|143142234//ENSMUST00000105778	mmu-miR-7668-3p	Shisal1
4:143131710|143145446//ENSMUST00000197026	mmu-miR-146b-3p	Shisal1
2:169883526|169886586//ENSMUST00000109157	mmu-miR-7014-5p	Csnk1g1
4:143131710|143145446//ENSMUST00000105778	mmu-miR-6950-5p	Sh2d2a
5:131472259|131477023//ENSMUST00000160071	mmu-miR-705	Kdm2a
5:131472259|131477023//ENSMUST00000187544	mmu-miR-7118-5p	Sh2d2a
5:131472259|131477023//ENSMUST00000160071	mmu-miR-7669-3p	Sarm1
5:131472259|131477023//ENSMUST00000160071	mmu-miR-7076-5p	Shisal1
4:143131710|143145446//ENSMUST00000197026	mmu-miR-668-3p	Shisal1
2:169883526|169886586//ENSMUST00000109157	mmu-miR-3547-5p	Hif3a
4:143131710|143145446//ENSMUST00000105778	mmu-miR-6919-3p	Sh2d2a
4:143131710|143145446//ENSMUST00000197026	mmu-miR-6918-5p	Shisal1
5:131472259|131477023//ENSMUST00000187544	mmu-miR-7056-5p	Psmb11
5:131472259|131477023//ENSMUST00000161226	mmu-miR-7023-5p	Shisal1
11:107043633|107077798//ENSMUST00000057892	mmu-miR-6367	Csnk1g1
5:131472259|131477023//ENSMUST00000161226	mmu-miR-7047-5p	Sarm1
2:169883526|169886586//ENSMUST00000109157	mmu-miR-7044-5p	Sh2d2a
2:169883526|169886586//ENSMUST00000109157	mmu-miR-7031-5p	Shisal1
4:143131710|143145446//ENSMUST00000105778	mmu-miR-470-5p	Shisal1
5:131472259|131477023//ENSMUST00000187544	mmu-miR-6998-5p	Snph
4:143131710|143145446//ENSMUST00000105778	mmu-miR-7053-3p	Shisal1
4:143131710|143142234//ENSMUST00000105778	mmu-miR-1968-5p	Shisal1
4:143131710|143142234//ENSMUST00000105778	mmu-miR-7058-5p	Snph
4:143131710|143145446//ENSMUST00000105778	mmu-miR-8104	Sarm1
5:131472259|131477023//ENSMUST00000187544	mmu-miR-7076-5p	Shisal1
4:143131710|143145446//ENSMUST00000105778	mmu-miR-3078-3p	Sh2d2a
11:107043633|107077798//ENSMUST00000057892	mmu-miR-3078-3p	Snph
5:131472259|131477023//ENSMUST00000161226	mmu-miR-6998-5p	Sh2d2a
2:169883526|169886586//ENSMUST00000109157	mmu-miR-6931-5p	Csnk1g1
5:131472259|131477023//ENSMUST00000161226	mmu-miR-1249-5p	Sarm1
5:131472259|131477023//ENSMUST00000160071	mmu-miR-6993-5p	Sh2d2a
4:143131710|143145446//ENSMUST00000105778	mmu-miR-6921-5p	Mgll
4:143131710|143145446//ENSMUST00000105778	mmu-miR-466k	Shisal1
11:107043633|107077798//ENSMUST00000057892	mmu-miR-149-3p	Fosl2
4:143131710|143145446//ENSMUST00000197026	mmu-miR-6950-5p	Sh2d2a
11:107043633|107077798//ENSMUST00000057892	mmu-miR-3085-3p	Csnk1g1
5:131472259|131477023//ENSMUST00000187544	mmu-miR-207	Sh2d2a
11:107043633|107077798//ENSMUST00000057892	mmu-miR-6397	Csnk1g1
5:131472259|131477023//ENSMUST00000161226	mmu-miR-6337	Sh2d2a
2:169883526|169886586//ENSMUST00000109157	mmu-miR-6992-5p	Csnk1g1
5:131472259|131477023//ENSMUST00000161226	mmu-miR-7669-3p	Sh2d2a
2:169883526|169886586//ENSMUST00000109157	mmu-miR-5623-5p	Csnk1g1
5:131472259|131477023//ENSMUST00000160071	mmu-miR-6971-5p	Snph
11:107043633|107077798//ENSMUST00000057892	mmu-miR-378d	Shisal1
5:131472259|131477023//ENSMUST00000161226	mmu-miR-7031-5p	Snph
15:57821032|57823751//ENSMUST00000096430	mmu-miR-7067-5p	Shisal1
5:131472259|131477023//ENSMUST00000161226	mmu-miR-7058-5p	Snph
4:143131710|143145446//ENSMUST00000105778	mmu-miR-6925-5p	Mgll
2:169883526|169886586//ENSMUST00000109157	mmu-miR-1962	Sarm1
4:143131710|143142234//ENSMUST00000105778	mmu-miR-709	Shisal1
2:169883526|169886586//ENSMUST00000109157	mmu-miR-1962	Shisal1
5:131472259|131477023//ENSMUST00000160071	mmu-miR-3470b	Shisal1
5:131472259|131477023//ENSMUST00000160071	mmu-miR-6907-5p	Kdm2a
15:57821032|57823751//ENSMUST00000096430	mmu-miR-7242-3p	Shisal1
4:143131710|143145446//ENSMUST00000197026	mmu-miR-7017-3p	Mgll
5:131472259|131477023//ENSMUST00000187544	mmu-miR-6941-5p	Shisal1
2:169883526|169886586//ENSMUST00000109157	mmu-miR-92a-2-5p	Csnk1g1
5:131472259|131477023//ENSMUST00000161226	mmu-miR-7048-5p	Psmb11
2:169883526|169886586//ENSMUST00000109157	mmu-miR-1938	Shisal1
11:107043633|107077798//ENSMUST00000057892	mmu-miR-3475-3p	Fosl2
2:169883526|169886586//ENSMUST00000109157	mmu-miR-7030-5p	Csnk1g1
5:131472259|131477023//ENSMUST00000161226	mmu-miR-7075-5p	Kdm2a
5:131472259|131477023//ENSMUST00000161226	mmu-miR-7094b-2-5p	Psmb11
2:169883526|169886586//ENSMUST00000109157	mmu-miR-6368	Csnk1g1
4:143131710|143145446//ENSMUST00000105778	mmu-miR-504-3p	Psmb11
5:131472259|131477023//ENSMUST00000160071	mmu-miR-7119-5p	Snph
4:143131710|143145446//ENSMUST00000105778	mmu-miR-466h-5p	Shisal1
2:169883526|169886586//ENSMUST00000109157	mmu-miR-6992-5p	Sarm1
4:143131710|143145446//ENSMUST00000105778	mmu-miR-7086-5p	Psmb11
4:143131710|143145446//ENSMUST00000197026	mmu-miR-466h-5p	Shisal1
2:169883526|169886586//ENSMUST00000109157	mmu-miR-1931	Sarm1
4:143131710|143145446//ENSMUST00000105778	mmu-miR-5107-5p	Sh2d2a
5:131472259|131477023//ENSMUST00000160071	mmu-miR-7067-5p	Kdm2a
11:107043633|107077798//ENSMUST00000057892	mmu-miR-667-5p	Csnk1g1
5:131472259|131477023//ENSMUST00000160071	mmu-miR-7119-5p	Shisal1
4:143131710|143145446//ENSMUST00000105778	mmu-miR-1927	Mgll
5:131472259|131477023//ENSMUST00000161226	mmu-miR-2861	Sarm1
5:131472259|131477023//ENSMUST00000160071	mmu-miR-709	Sarm1
15:57821032|57823751//ENSMUST00000096430	mmu-miR-7018-5p	Shisal1
5:131472259|131477023//ENSMUST00000160071	mmu-miR-7118-5p	Psmb11
4:143131710|143145446//ENSMUST00000197026	mmu-miR-8119	Kdm2a
4:143131710|143145446//ENSMUST00000197026	mmu-miR-5107-5p	Kdm2a
11:107043633|107077798//ENSMUST00000057892	mmu-miR-1249-5p	Shisal1
11:107043633|107077798//ENSMUST00000057892	mmu-miR-7019-5p	Mgll
4:143131710|143145446//ENSMUST00000197026	mmu-miR-185-3p	Mgll
11:107043633|107077798//ENSMUST00000057892	mmu-miR-6405	Hif3a
5:131472259|131477023//ENSMUST00000160071	mmu-miR-7019-5p	Snph
11:107043633|107077798//ENSMUST00000057892	mmu-miR-7212-5p	Fosl2
2:169883526|169886586//ENSMUST00000109157	mmu-miR-6915-5p	Fosl2
11:107043633|107077798//ENSMUST00000057892	mmu-miR-6965-3p	Sarm1
5:131472259|131477023//ENSMUST00000160071	mmu-miR-1982-5p	Sh2d2a
11:107043633|107077798//ENSMUST00000057892	mmu-miR-7048-5p	Shisal1
11:107043633|107077798//ENSMUST00000057892	mmu-miR-1933-3p	Mgll
4:143131710|143145446//ENSMUST00000197026	mmu-miR-6939-5p	Psmb11
4:143131710|143145446//ENSMUST00000197026	mmu-miR-8092	Mgll
5:131472259|131477023//ENSMUST00000161226	mmu-miR-6907-5p	Psmb11
5:131472259|131477023//ENSMUST00000161226	mmu-miR-6971-5p	Snph
5:131472259|131477023//ENSMUST00000187544	mmu-miR-3102-5p	Kdm2a
5:131472259|131477023//ENSMUST00000187544	mmu-miR-7119-5p	Sarm1
4:143131710|143145446//ENSMUST00000197026	mmu-miR-7011-3p	Sarm1
4:143131710|143145446//ENSMUST00000197026	mmu-miR-7086-5p	Psmb11
4:143131710|143145446//ENSMUST00000197026	mmu-miR-7086-5p	Sh2d2a
2:169883526|169886586//ENSMUST00000109157	mmu-miR-674-5p	Fosl2
4:143131710|143145446//ENSMUST00000105778	mmu-miR-1247-5p	Sh2d2a
2:169883526|169886586//ENSMUST00000109157	mmu-miR-8104	Hif3a
5:131472259|131477023//ENSMUST00000160071	mmu-miR-7067-5p	Shisal1
5:131472259|131477023//ENSMUST00000187544	mmu-miR-7226-5p	Sh2d2a
5:131472259|131477023//ENSMUST00000160071	mmu-miR-6998-5p	Sh2d2a
4:143131710|143145446//ENSMUST00000105778	mmu-miR-7026-3p	Kdm2a
5:131472259|131477023//ENSMUST00000161226	mmu-miR-3470b	Psmb11
5:131472259|131477023//ENSMUST00000187544	mmu-miR-6922-5p	Kdm2a
2:169883526|169886586//ENSMUST00000109157	mmu-miR-674-5p	Hif3a
5:131472259|131477023//ENSMUST00000187544	mmu-miR-5110	Psmb11
4:143131710|143145446//ENSMUST00000105778	mmu-miR-7064-5p	Kdm2a
4:143131710|143145446//ENSMUST00000197026	mmu-miR-7080-5p	Sh2d2a
5:131472259|131477023//ENSMUST00000161226	mmu-miR-5114	Sh2d2a
2:169883526|169886586//ENSMUST00000109157	mmu-miR-92a-2-5p	Hif3a
4:143131710|143145446//ENSMUST00000197026	mmu-miR-6975-3p	Mgll
11:107043633|107077798//ENSMUST00000057892	mmu-miR-204-3p	Fosl2
4:143131710|143145446//ENSMUST00000197026	mmu-miR-7213-5p	Sarm1
4:143131710|143145446//ENSMUST00000197026	mmu-miR-7030-5p	Sh2d2a
4:143131710|143145446//ENSMUST00000105778	mmu-miR-466o-3p	Psmb11
11:107043633|107077798//ENSMUST00000057892	mmu-miR-7241-5p	Sarm1
11:107043633|107077798//ENSMUST00000057892	mmu-miR-3547-5p	Psmb11
2:169883526|169886586//ENSMUST00000109157	mmu-miR-432	Fosl2
4:143131710|143145446//ENSMUST00000105778	mmu-miR-7216-5p	Sh2d2a
4:143131710|143145446//ENSMUST00000105778	mmu-miR-6940-5p	Psmb11
4:143131710|143145446//ENSMUST00000197026	mmu-miR-6368	Psmb11
11:107043633|107077798//ENSMUST00000057892	mmu-miR-339-5p	Shisal1
4:143131710|143145446//ENSMUST00000197026	mmu-miR-3090-5p	Sarm1
5:131472259|131477023//ENSMUST00000160071	mmu-miR-709	Psmb11
4:143131710|143145446//ENSMUST00000105778	mmu-miR-6919-3p	Shisal1
5:131472259|131477023//ENSMUST00000160071	mmu-miR-667-5p	Sh2d2a
11:107043633|107077798//ENSMUST00000057892	mmu-miR-1927	Shisal1
4:143131710|143145446//ENSMUST00000197026	mmu-miR-423-5p	Kdm2a
4:143131710|143145446//ENSMUST00000105778	mmu-miR-7011-3p	Sarm1
4:143131710|143145446//ENSMUST00000105778	mmu-miR-7682-3p	Sh2d2a
2:169883526|169886586//ENSMUST00000109157	mmu-miR-5110	Sarm1
11:107043633|107077798//ENSMUST00000057892	mmu-miR-134-5p	Mgll
11:107043633|107077798//ENSMUST00000057892	mmu-miR-3154	Kdm2a
11:107043633|107077798//ENSMUST00000057892	mmu-miR-7079-5p	Kdm2a
5:131472259|131477023//ENSMUST00000160071	mmu-miR-7063-5p	Hif3a
5:131472259|131477023//ENSMUST00000187544	mmu-miR-6940-5p	Snph
11:107043633|107077798//ENSMUST00000057892	mmu-miR-3083-5p	Hif3a
5:131472259|131477023//ENSMUST00000160071	mmu-miR-6926-5p	Snph
4:143131710|143145446//ENSMUST00000197026	mmu-miR-7094b-2-5p	Psmb11
5:131472259|131477023//ENSMUST00000160071	mmu-miR-346-3p	Psmb11
5:131472259|131477023//ENSMUST00000161226	mmu-miR-221-5p	Shisal1
2:169883526|169886586//ENSMUST00000109157	mmu-miR-7004-5p	Hif3a
4:143131710|143145446//ENSMUST00000105778	mmu-miR-7216-5p	Mgll
11:107043633|107077798//ENSMUST00000057892	mmu-miR-7016-5p	Csnk1g1
4:143131710|143145446//ENSMUST00000105778	mmu-miR-762	Mgll
5:131472259|131477023//ENSMUST00000160071	mmu-miR-1943-5p	Sarm1
5:131472259|131477023//ENSMUST00000187544	mmu-miR-6982-5p	Psmb11
11:107043633|107077798//ENSMUST00000057892	mmu-miR-1962	Fosl2
5:131472259|131477023//ENSMUST00000187544	mmu-miR-1966-5p	Kdm2a
4:143131710|143142234//ENSMUST00000105778	mmu-miR-7019-5p	Snph
5:131472259|131477023//ENSMUST00000160071	mmu-miR-7652-3p	Sarm1
4:143131710|143145446//ENSMUST00000105778	mmu-miR-7012-5p	Sarm1
5:131472259|131477023//ENSMUST00000161226	mmu-miR-7226-5p	Shisal1
4:143131710|143145446//ENSMUST00000197026	mmu-miR-7047-5p	Kdm2a
11:107043633|107077798//ENSMUST00000057892	mmu-miR-7081-5p	Psmb11
5:131472259|131477023//ENSMUST00000187544	mmu-miR-6926-5p	Snph
5:131472259|131477023//ENSMUST00000160071	mmu-miR-6922-5p	Kdm2a
5:131472259|131477023//ENSMUST00000161226	mmu-miR-744-5p	Kdm2a
5:131472259|131477023//ENSMUST00000161226	mmu-miR-6926-5p	Sh2d2a
5:131472259|131477023//ENSMUST00000160071	mmu-miR-504-3p	Kdm2a
4:143131710|143145446//ENSMUST00000197026	mmu-miR-8108	Psmb11
11:107043633|107077798//ENSMUST00000057892	mmu-miR-6979-5p	Csnk1g1
11:107043633|107077798//ENSMUST00000057892	mmu-miR-1249-5p	Sarm1
4:143131710|143145446//ENSMUST00000105778	mmu-miR-6925-5p	Shisal1
4:143131710|143145446//ENSMUST00000197026	mmu-miR-744-5p	Kdm2a
4:143131710|143142234//ENSMUST00000105778	mmu-miR-1927	Snph
4:143131710|143145446//ENSMUST00000197026	mmu-miR-6907-5p	Kdm2a
11:107043633|107077798//ENSMUST00000057892	mmu-miR-6405	Shisal1
4:143131710|143145446//ENSMUST00000197026	mmu-miR-705	Mgll
5:131472259|131477023//ENSMUST00000161226	mmu-miR-6950-5p	Snph
5:131472259|131477023//ENSMUST00000187544	mmu-miR-346-3p	Sh2d2a
4:143131710|143145446//ENSMUST00000105778	mmu-miR-7058-5p	Sh2d2a
2:169883526|169886586//ENSMUST00000109157	mmu-miR-6992-5p	Fosl2
5:131472259|131477023//ENSMUST00000187544	mmu-miR-2861	Sarm1
5:131472259|131477023//ENSMUST00000161226	mmu-miR-7063-5p	Hif3a
5:131472259|131477023//ENSMUST00000187544	mmu-miR-1943-5p	Sarm1
11:107043633|107077798//ENSMUST00000057892	mmu-miR-1966-5p	Mgll
2:169883526|169886586//ENSMUST00000109157	mmu-miR-92a-2-5p	Fosl2
4:143131710|143145446//ENSMUST00000197026	mmu-miR-6900-5p	Psmb11
11:107043633|107077798//ENSMUST00000057892	mmu-miR-7019-5p	Snph
4:143131710|143142234//ENSMUST00000105778	mmu-miR-3087-5p	Shisal1
5:131472259|131477023//ENSMUST00000187544	mmu-miR-7008-5p	Kdm2a
2:169883526|169886586//ENSMUST00000109157	mmu-miR-6919-3p	Hif3a
5:131472259|131477023//ENSMUST00000160071	mmu-miR-7226-5p	Sh2d2a
11:107043633|107077798//ENSMUST00000057892	mmu-miR-667-5p	Fosl2
4:143131710|143145446//ENSMUST00000105778	mmu-miR-6919-3p	Kdm2a
4:143131710|143145446//ENSMUST00000197026	mmu-miR-665-3p	Psmb11
11:107043633|107077798//ENSMUST00000057892	mmu-miR-762	Psmb11
5:131472259|131477023//ENSMUST00000161226	mmu-miR-6982-5p	Psmb11
4:143131710|143145446//ENSMUST00000105778	mmu-miR-6981-5p	Sarm1
5:131472259|131477023//ENSMUST00000187544	mmu-miR-7031-5p	Psmb11
5:131472259|131477023//ENSMUST00000160071	mmu-miR-7056-5p	Psmb11
11:107043633|107077798//ENSMUST00000057892	mmu-miR-6997-5p	Psmb11
11:107043633|107077798//ENSMUST00000057892	mmu-miR-221-5p	Shisal1
2:169883526|169886586//ENSMUST00000109157	mmu-miR-3081-5p	Psmb11
5:131472259|131477023//ENSMUST00000187544	mmu-miR-7030-5p	Sh2d2a
11:107043633|107077798//ENSMUST00000057892	mmu-miR-7117-3p	Csnk1g1
4:143131710|143142234//ENSMUST00000105778	mmu-miR-6980-5p	Hif3a
5:131472259|131477023//ENSMUST00000160071	mmu-miR-6945-5p	Sh2d2a
5:131472259|131477023//ENSMUST00000160071	mmu-miR-5110	Sarm1
4:143131710|143145446//ENSMUST00000197026	mmu-miR-1927	Psmb11
5:131472259|131477023//ENSMUST00000161226	mmu-miR-7058-5p	Sh2d2a
2:169883526|169886586//ENSMUST00000109157	mmu-miR-6986-5p	Sh2d2a
4:143131710|143142234//ENSMUST00000105778	mmu-miR-6931-5p	Shisal1
4:143131710|143145446//ENSMUST00000197026	mmu-miR-7031-5p	Psmb11
11:107043633|107077798//ENSMUST00000057892	mmu-miR-5110	Hif3a
4:143131710|143145446//ENSMUST00000197026	mmu-miR-7668-3p	Shisal1
4:143131710|143145446//ENSMUST00000105778	mmu-miR-3064-5p	Sh2d2a
2:169883526|169886586//ENSMUST00000109157	mmu-miR-1955-5p	Psmb11
11:107043633|107077798//ENSMUST00000057892	mmu-miR-7018-3p	Shisal1
11:107043633|107077798//ENSMUST00000057892	mmu-miR-3057-5p	Csnk1g1
11:107043633|107077798//ENSMUST00000057892	mmu-miR-6931-5p	Hif3a
4:143131710|143145446//ENSMUST00000105778	mmu-miR-7118-5p	Psmb11
2:169883526|169886586//ENSMUST00000109157	mmu-miR-6946-3p	Csnk1g1
11:107043633|107077798//ENSMUST00000057892	mmu-miR-7028-5p	Csnk1g1
4:143131710|143145446//ENSMUST00000105778	mmu-miR-3966	Shisal1
2:169883526|169886586//ENSMUST00000109157	mmu-miR-709	Psmb11
2:169883526|169886586//ENSMUST00000109157	mmu-miR-6999-5p	Hif3a
4:143131710|143145446//ENSMUST00000197026	mmu-miR-7684-5p	Shisal1
5:131472259|131477023//ENSMUST00000161226	mmu-miR-5114	Sarm1
4:143131710|143145446//ENSMUST00000197026	mmu-miR-3087-5p	Sh2d2a
4:143131710|143145446//ENSMUST00000105778	mmu-miR-149-3p	Shisal1
4:143131710|143145446//ENSMUST00000105778	mmu-miR-7030-5p	Kdm2a
4:143131710|143142234//ENSMUST00000105778	mmu-miR-6926-5p	Shisal1
11:107043633|107077798//ENSMUST00000057892	mmu-miR-6969-5p	Hif3a
11:107043633|107077798//ENSMUST00000057892	mmu-miR-7226-5p	Hif3a
5:131472259|131477023//ENSMUST00000160071	mmu-miR-1966-5p	Shisal1
5:131472259|131477023//ENSMUST00000187544	mmu-miR-6907-5p	Hif3a
5:131472259|131477023//ENSMUST00000187544	mmu-miR-7094b-2-5p	Psmb11
2:169883526|169886586//ENSMUST00000109157	mmu-miR-3081-5p	Hif3a
11:107043633|107077798//ENSMUST00000057892	mmu-miR-6368	Csnk1g1
11:107043633|107077798//ENSMUST00000057892	mmu-miR-6926-5p	Shisal1
4:143131710|143142234//ENSMUST00000105778	mmu-miR-5113	Snph
5:131472259|131477023//ENSMUST00000160071	mmu-miR-7030-5p	Kdm2a
4:143131710|143145446//ENSMUST00000197026	mmu-miR-6907-5p	Psmb11
11:107043633|107077798//ENSMUST00000057892	mmu-miR-3102-3p	Sarm1
11:107043633|107077798//ENSMUST00000057892	mmu-miR-345-3p	Csnk1g1
11:107043633|107077798//ENSMUST00000057892	mmu-miR-6934-3p	Shisal1
2:169883526|169886586//ENSMUST00000109157	mmu-miR-207	Fosl2
5:131472259|131477023//ENSMUST00000160071	mmu-miR-7001-5p	Sarm1
11:107043633|107077798//ENSMUST00000057892	mmu-miR-145b	Sarm1
5:131472259|131477023//ENSMUST00000161226	mmu-miR-3102-5p	Kdm2a
15:57821032|57823751//ENSMUST00000096430	mmu-miR-6999-3p	Shisal1
2:169883526|169886586//ENSMUST00000109157	mmu-miR-3473b	Fosl2
5:131472259|131477023//ENSMUST00000187544	mmu-miR-504-3p	Psmb11
5:131472259|131477023//ENSMUST00000161226	mmu-miR-762	Psmb11
4:143131710|143145446//ENSMUST00000105778	mmu-miR-7003-5p	Mgll
4:143131710|143145446//ENSMUST00000105778	mmu-miR-6979-3p	Mgll
4:143131710|143142234//ENSMUST00000105778	mmu-miR-6953-5p	Shisal1
4:143131710|143145446//ENSMUST00000105778	mmu-miR-669h-5p	Sarm1
4:143131710|143145446//ENSMUST00000197026	mmu-miR-7094b-2-5p	Kdm2a
4:143131710|143145446//ENSMUST00000197026	mmu-miR-6945-5p	Sh2d2a
4:143131710|143145446//ENSMUST00000197026	mmu-miR-762	Mgll
5:131472259|131477023//ENSMUST00000160071	mmu-miR-1943-5p	Sh2d2a
4:143131710|143145446//ENSMUST00000197026	mmu-miR-6922-5p	Shisal1
4:143131710|143145446//ENSMUST00000197026	mmu-miR-6982-5p	Sh2d2a
4:143131710|143145446//ENSMUST00000197026	mmu-miR-3087-5p	Shisal1
4:143131710|143145446//ENSMUST00000197026	mmu-miR-7075-5p	Kdm2a
5:131472259|131477023//ENSMUST00000187544	mmu-miR-7019-5p	Snph
11:107043633|107077798//ENSMUST00000057892	mmu-miR-6899-3p	Hif3a
5:131472259|131477023//ENSMUST00000187544	mmu-miR-664-5p	Sarm1
4:143131710|143145446//ENSMUST00000197026	mmu-miR-7081-5p	Psmb11
4:143131710|143145446//ENSMUST00000105778	mmu-miR-6911-5p	Kdm2a
2:169883526|169886586//ENSMUST00000109157	mmu-miR-6987-5p	Sh2d2a
4:143131710|143145446//ENSMUST00000197026	mmu-miR-7064-5p	Psmb11
5:131472259|131477023//ENSMUST00000161226	mmu-miR-709	Sarm1
11:107043633|107077798//ENSMUST00000057892	mmu-miR-298-5p	Hif3a
4:143131710|143142234//ENSMUST00000105778	mmu-miR-466m-5p	Shisal1
4:143131710|143145446//ENSMUST00000105778	mmu-miR-6975-3p	Kdm2a
4:143131710|143145446//ENSMUST00000105778	mmu-miR-7094b-2-5p	Kdm2a
11:107043633|107077798//ENSMUST00000057892	mmu-miR-6978-5p	Snph
4:143131710|143142234//ENSMUST00000105778	mmu-miR-3473a	Hif3a
4:143131710|143145446//ENSMUST00000105778	mmu-miR-6939-5p	Sh2d2a
5:131472259|131477023//ENSMUST00000160071	mmu-miR-7015-5p	Psmb11
5:131472259|131477023//ENSMUST00000187544	mmu-miR-7076-5p	Kdm2a
4:143131710|143145446//ENSMUST00000197026	mmu-miR-2861	Sh2d2a
2:169883526|169886586//ENSMUST00000109157	mmu-miR-6931-5p	Fosl2
4:143131710|143145446//ENSMUST00000197026	mmu-miR-1224-3p	Sh2d2a
4:143131710|143145446//ENSMUST00000197026	mmu-miR-5104	Psmb11
5:131472259|131477023//ENSMUST00000187544	mmu-miR-7015-5p	Shisal1
2:169883526|169886586//ENSMUST00000109157	mmu-miR-7684-5p	Fosl2
2:169883526|169886586//ENSMUST00000109157	mmu-miR-3971	Fosl2
11:107043633|107077798//ENSMUST00000057892	mmu-miR-764-3p	Fosl2
4:143131710|143145446//ENSMUST00000105778	mmu-miR-298-5p	Psmb11
5:131472259|131477023//ENSMUST00000187544	mmu-miR-6988-5p	Snph
11:107043633|107077798//ENSMUST00000057892	mmu-miR-714	Csnk1g1
5:131472259|131477023//ENSMUST00000160071	mmu-miR-6981-5p	Psmb11
11:107043633|107077798//ENSMUST00000057892	mmu-miR-204-3p	Psmb11
4:143131710|143145446//ENSMUST00000105778	mmu-miR-3081-5p	Psmb11
2:169883526|169886586//ENSMUST00000109157	mmu-miR-204-3p	Fosl2
4:143131710|143145446//ENSMUST00000197026	mmu-miR-6957-5p	Shisal1
5:131472259|131477023//ENSMUST00000160071	mmu-miR-7226-5p	Snph
4:143131710|143142234//ENSMUST00000105778	mmu-miR-1927	Shisal1
4:143131710|143145446//ENSMUST00000105778	mmu-miR-1906	Sh2d2a
4:143131710|143145446//ENSMUST00000197026	mmu-miR-7119-5p	Sarm1
2:169883526|169886586//ENSMUST00000109157	mmu-miR-330-5p	Csnk1g1
11:107043633|107077798//ENSMUST00000057892	mmu-miR-6978-5p	Shisal1
4:143131710|143145446//ENSMUST00000197026	mmu-miR-7649-3p	Kdm2a
4:143131710|143145446//ENSMUST00000105778	mmu-miR-7018-5p	Sh2d2a
5:131472259|131477023//ENSMUST00000160071	mmu-miR-9768-5p	Kdm2a
11:107043633|107077798//ENSMUST00000057892	mmu-miR-3154	Sarm1
5:131472259|131477023//ENSMUST00000160071	mmu-miR-5114	Psmb11
5:131472259|131477023//ENSMUST00000187544	mmu-miR-7063-5p	Hif3a
11:107043633|107077798//ENSMUST00000057892	mmu-miR-149-3p	Shisal1
4:143131710|143145446//ENSMUST00000197026	mmu-miR-1943-5p	Mgll
4:143131710|143142234//ENSMUST00000105778	mmu-miR-5107-5p	Shisal1
4:143131710|143145446//ENSMUST00000105778	mmu-miR-3081-5p	Sarm1
5:131472259|131477023//ENSMUST00000160071	mmu-miR-7001-5p	Shisal1
5:131472259|131477023//ENSMUST00000161226	mmu-miR-7075-5p	Sh2d2a
4:143131710|143145446//ENSMUST00000197026	mmu-miR-6939-5p	Mgll
4:143131710|143145446//ENSMUST00000105778	mmu-miR-3474	Sh2d2a
11:107043633|107077798//ENSMUST00000057892	mmu-miR-7669-3p	Sarm1
2:169883526|169886586//ENSMUST00000109157	mmu-miR-671-5p	Sh2d2a
11:107043633|107077798//ENSMUST00000057892	mmu-miR-5110	Snph
4:143131710|143145446//ENSMUST00000197026	mmu-miR-7050-5p	Psmb11
11:107043633|107077798//ENSMUST00000057892	mmu-miR-3113-3p	Snph
5:131472259|131477023//ENSMUST00000161226	mmu-miR-6918-5p	Shisal1
11:107043633|107077798//ENSMUST00000057892	mmu-miR-21a-3p	Hif3a
5:131472259|131477023//ENSMUST00000160071	mmu-miR-8100	Sh2d2a
11:107043633|107077798//ENSMUST00000057892	mmu-miR-6916-5p	Mgll
5:131472259|131477023//ENSMUST00000187544	mmu-miR-6993-5p	Sarm1
15:57821032|57823751//ENSMUST00000096430	mmu-miR-7014-5p	Shisal1
11:107043633|107077798//ENSMUST00000057892	mmu-miR-1933-5p	Psmb11
11:107043633|107077798//ENSMUST00000057892	mmu-miR-1927	Snph
11:107043633|107077798//ENSMUST00000057892	mmu-miR-7016-5p	Fosl2
4:143131710|143145446//ENSMUST00000197026	mmu-miR-3064-5p	Sh2d2a
2:169883526|169886586//ENSMUST00000109157	mmu-miR-671-5p	Sarm1
4:143131710|143145446//ENSMUST00000105778	mmu-miR-7006-5p	Sarm1
11:107043633|107077798//ENSMUST00000057892	mmu-miR-3473e	Sarm1
11:107043633|107077798//ENSMUST00000057892	mmu-miR-6925-5p	Hif3a
11:107043633|107077798//ENSMUST00000057892	mmu-miR-6345	Shisal1
2:169883526|169886586//ENSMUST00000109157	mmu-miR-7117-5p	Hif3a
2:169883526|169886586//ENSMUST00000109157	mmu-miR-7009-5p	Hif3a
4:143131710|143145446//ENSMUST00000197026	mmu-miR-3078-3p	Sh2d2a
4:143131710|143145446//ENSMUST00000105778	mmu-miR-5623-5p	Shisal1
5:131472259|131477023//ENSMUST00000161226	mmu-miR-702-5p	Kdm2a
4:143131710|143145446//ENSMUST00000197026	mmu-miR-6953-5p	Kdm2a
5:131472259|131477023//ENSMUST00000187544	mmu-miR-6926-5p	Sh2d2a
11:107043633|107077798//ENSMUST00000057892	mmu-miR-7079-5p	Csnk1g1
11:107043633|107077798//ENSMUST00000057892	mmu-miR-3110-3p	Fosl2
2:169883526|169886586//ENSMUST00000109157	mmu-miR-1931	Sh2d2a
5:131472259|131477023//ENSMUST00000161226	mmu-miR-5132-5p	Shisal1
4:143131710|143145446//ENSMUST00000105778	mmu-miR-3473a	Sarm1
4:143131710|143142234//ENSMUST00000105778	mmu-miR-5110	Snph
11:107043633|107077798//ENSMUST00000057892	mmu-miR-6931-5p	Shisal1
4:143131710|143145446//ENSMUST00000197026	mmu-miR-7078-5p	Sh2d2a
4:143131710|143145446//ENSMUST00000197026	mmu-miR-8092	Sh2d2a
11:107043633|107077798//ENSMUST00000057892	mmu-miR-3087-5p	Kdm2a
5:131472259|131477023//ENSMUST00000160071	mmu-miR-5114	Sh2d2a
11:107043633|107077798//ENSMUST00000057892	mmu-miR-6907-5p	Fosl2
11:107043633|107077798//ENSMUST00000057892	mmu-miR-1249-5p	Psmb11
5:131472259|131477023//ENSMUST00000161226	mmu-miR-7119-5p	Shisal1
11:107043633|107077798//ENSMUST00000057892	mmu-miR-7020-5p	Shisal1
2:169883526|169886586//ENSMUST00000109157	mmu-miR-6368	Shisal1
4:143131710|143145446//ENSMUST00000105778	mmu-miR-7087-3p	Mgll
4:143131710|143145446//ENSMUST00000197026	mmu-miR-423-5p	Mgll
5:131472259|131477023//ENSMUST00000161226	mmu-miR-7056-5p	Snph
5:131472259|131477023//ENSMUST00000160071	mmu-miR-7008-5p	Sarm1
4:143131710|143145446//ENSMUST00000197026	mmu-miR-6922-5p	Sarm1
11:107043633|107077798//ENSMUST00000057892	mmu-miR-7094b-2-5p	Kdm2a
11:107043633|107077798//ENSMUST00000057892	mmu-miR-370-3p	Fosl2
2:169883526|169886586//ENSMUST00000109157	mmu-miR-5623-5p	Sarm1
4:143131710|143145446//ENSMUST00000105778	mmu-miR-6930-5p	Shisal1
4:143131710|143145446//ENSMUST00000197026	mmu-miR-7222-3p	Psmb11
5:131472259|131477023//ENSMUST00000161226	mmu-miR-6337	Snph
4:143131710|143145446//ENSMUST00000105778	mmu-miR-6912-5p	Sh2d2a
5:131472259|131477023//ENSMUST00000160071	mmu-miR-6982-5p	Sh2d2a
4:143131710|143145446//ENSMUST00000197026	mmu-miR-6942-5p	Psmb11
5:131472259|131477023//ENSMUST00000187544	mmu-miR-7001-5p	Snph
4:143131710|143145446//ENSMUST00000105778	mmu-miR-5104	Psmb11
11:107043633|107077798//ENSMUST00000057892	mmu-miR-5129-5p	Snph
4:143131710|143145446//ENSMUST00000197026	mmu-miR-5623-5p	Shisal1
4:143131710|143145446//ENSMUST00000197026	mmu-miR-6911-5p	Sh2d2a
4:143131710|143145446//ENSMUST00000105778	mmu-miR-3087-5p	Sarm1
4:143131710|143145446//ENSMUST00000105778	mmu-miR-1943-5p	Sarm1
4:143131710|143145446//ENSMUST00000105778	mmu-miR-3102-5p	Kdm2a
4:143131710|143145446//ENSMUST00000105778	mmu-miR-6413	Kdm2a
4:143131710|143145446//ENSMUST00000105778	mmu-miR-6916-5p	Psmb11
4:143131710|143142234//ENSMUST00000105778	mmu-miR-7047-5p	Shisal1
4:143131710|143145446//ENSMUST00000197026	mmu-miR-6992-5p	Shisal1
4:143131710|143142234//ENSMUST00000105778	mmu-miR-709	Snph
4:143131710|143145446//ENSMUST00000197026	mmu-miR-3090-5p	Psmb11
11:107043633|107077798//ENSMUST00000057892	mmu-miR-3473e	Psmb11
11:107043633|107077798//ENSMUST00000057892	mmu-miR-6368	Kdm2a
11:107043633|107077798//ENSMUST00000057892	mmu-miR-339-5p	Snph
11:107043633|107077798//ENSMUST00000057892	mmu-miR-7018-3p	Csnk1g1
4:143131710|143142234//ENSMUST00000105778	mmu-miR-1943-5p	Snph
5:131472259|131477023//ENSMUST00000187544	mmu-miR-7058-5p	Sh2d2a
5:131472259|131477023//ENSMUST00000187544	mmu-miR-7015-5p	Psmb11
5:131472259|131477023//ENSMUST00000160071	mmu-miR-2861	Sh2d2a
4:143131710|143145446//ENSMUST00000197026	mmu-miR-5104	Mgll
5:131472259|131477023//ENSMUST00000161226	mmu-miR-6945-5p	Sh2d2a
4:143131710|143142234//ENSMUST00000105778	mmu-miR-6952-3p	Snph
11:107043633|107077798//ENSMUST00000057892	mmu-miR-764-3p	Mgll
5:131472259|131477023//ENSMUST00000161226	mmu-miR-7020-5p	Snph
5:131472259|131477023//ENSMUST00000187544	mmu-miR-7008-5p	Sarm1
2:169883526|169886586//ENSMUST00000109157	mmu-miR-7084-3p	Sh2d2a
5:131472259|131477023//ENSMUST00000161226	mmu-miR-504-3p	Kdm2a
4:143131710|143145446//ENSMUST00000197026	mmu-miR-7054-5p	Sh2d2a
5:131472259|131477023//ENSMUST00000160071	mmu-miR-7081-5p	Sh2d2a
4:143131710|143145446//ENSMUST00000197026	mmu-miR-1930-5p	Shisal1
4:143131710|143142234//ENSMUST00000105778	mmu-miR-3090-5p	Snph
5:131472259|131477023//ENSMUST00000160071	mmu-miR-3104-5p	Shisal1
5:131472259|131477023//ENSMUST00000187544	mmu-miR-7058-5p	Snph
5:131472259|131477023//ENSMUST00000161226	mmu-miR-709	Snph
5:131472259|131477023//ENSMUST00000161226	mmu-miR-7242-5p	Shisal1
4:143131710|143145446//ENSMUST00000197026	mmu-miR-709	Psmb11
5:131472259|131477023//ENSMUST00000161226	mmu-miR-6929-5p	Sh2d2a
4:143131710|143145446//ENSMUST00000197026	mmu-miR-671-5p	Shisal1
4:143131710|143145446//ENSMUST00000197026	mmu-miR-328-3p	Shisal1
11:107043633|107077798//ENSMUST00000057892	mmu-miR-7684-5p	Hif3a
4:143131710|143145446//ENSMUST00000105778	mmu-miR-6899-5p	Shisal1
4:143131710|143145446//ENSMUST00000197026	mmu-miR-6936-5p	Mgll
5:131472259|131477023//ENSMUST00000187544	mmu-miR-744-5p	Kdm2a
11:107043633|107077798//ENSMUST00000057892	mmu-miR-149-3p	Csnk1g1
5:131472259|131477023//ENSMUST00000161226	mmu-miR-7020-5p	Sh2d2a
4:143131710|143145446//ENSMUST00000197026	mmu-miR-6942-5p	Mgll
5:131472259|131477023//ENSMUST00000160071	mmu-miR-7068-5p	Shisal1
4:143131710|143145446//ENSMUST00000197026	mmu-miR-5623-5p	Sarm1
4:143131710|143142234//ENSMUST00000105778	mmu-miR-3474	Shisal1
4:143131710|143145446//ENSMUST00000197026	mmu-miR-222-5p	Mgll
5:131472259|131477023//ENSMUST00000161226	mmu-miR-1966-5p	Shisal1
11:107043633|107077798//ENSMUST00000057892	mmu-miR-485-5p	Psmb11
4:143131710|143145446//ENSMUST00000105778	mmu-miR-1927	Shisal1
4:143131710|143145446//ENSMUST00000197026	mmu-miR-6413	Kdm2a
5:131472259|131477023//ENSMUST00000160071	mmu-miR-346-3p	Sh2d2a
4:143131710|143145446//ENSMUST00000197026	mmu-miR-7667-3p	Mgll
4:143131710|143145446//ENSMUST00000197026	mmu-miR-7216-5p	Sh2d2a
5:131472259|131477023//ENSMUST00000160071	mmu-miR-7076-5p	Kdm2a
4:143131710|143145446//ENSMUST00000105778	mmu-miR-466i-5p	Sh2d2a
4:143131710|143145446//ENSMUST00000197026	mmu-miR-6418-5p	Kdm2a
4:143131710|143145446//ENSMUST00000197026	mmu-miR-7026-3p	Kdm2a
4:143131710|143145446//ENSMUST00000197026	mmu-miR-7032-3p	Shisal1
4:143131710|143145446//ENSMUST00000105778	mmu-miR-7667-3p	Mgll
4:143131710|143145446//ENSMUST00000197026	mmu-miR-7024-5p	Mgll
4:143131710|143145446//ENSMUST00000105778	mmu-miR-3474	Shisal1
4:143131710|143145446//ENSMUST00000197026	mmu-miR-6366	Sh2d2a
4:143131710|143145446//ENSMUST00000197026	mmu-miR-6337	Sh2d2a
2:169883526|169886586//ENSMUST00000109157	mmu-miR-6907-5p	Hif3a
4:143131710|143145446//ENSMUST00000105778	mmu-miR-8119	Kdm2a
5:131472259|131477023//ENSMUST00000160071	mmu-miR-504-3p	Snph
5:131472259|131477023//ENSMUST00000187544	mmu-miR-7242-5p	Shisal1
11:107043633|107077798//ENSMUST00000057892	mmu-miR-1249-5p	Csnk1g1
4:143131710|143145446//ENSMUST00000105778	mmu-miR-6950-5p	Sarm1
11:107043633|107077798//ENSMUST00000057892	mmu-miR-762	Mgll
4:143131710|143145446//ENSMUST00000105778	mmu-miR-7047-5p	Shisal1
4:143131710|143145446//ENSMUST00000105778	mmu-miR-7032-3p	Shisal1
2:169883526|169886586//ENSMUST00000109157	mmu-miR-6986-5p	Shisal1
4:143131710|143145446//ENSMUST00000197026	mmu-miR-7669-3p	Sarm1
11:107043633|107077798//ENSMUST00000057892	mmu-miR-6969-5p	Psmb11
5:131472259|131477023//ENSMUST00000187544	mmu-miR-7075-5p	Shisal1
15:57821032|57823751//ENSMUST00000096430	mmu-miR-6715-3p	Shisal1
5:131472259|131477023//ENSMUST00000187544	mmu-miR-3113-5p	Psmb11
5:131472259|131477023//ENSMUST00000160071	mmu-miR-6982-5p	Psmb11
4:143131710|143145446//ENSMUST00000197026	mmu-miR-3474	Sh2d2a
11:107043633|107077798//ENSMUST00000057892	mmu-miR-346-3p	Snph
4:143131710|143142234//ENSMUST00000105778	mmu-miR-1907	Snph
11:107043633|107077798//ENSMUST00000057892	mmu-miR-484	Shisal1
11:107043633|107077798//ENSMUST00000057892	mmu-miR-185-5p	Mgll
5:131472259|131477023//ENSMUST00000161226	mmu-miR-3552	Kdm2a
5:131472259|131477023//ENSMUST00000187544	mmu-miR-221-5p	Shisal1
2:169883526|169886586//ENSMUST00000109157	mmu-miR-326-3p	Psmb11
11:107043633|107077798//ENSMUST00000057892	mmu-miR-7069-5p	Csnk1g1
4:143131710|143142234//ENSMUST00000105778	mmu-miR-7242-5p	Shisal1
4:143131710|143145446//ENSMUST00000105778	mmu-miR-301b-5p	Shisal1
4:143131710|143145446//ENSMUST00000197026	mmu-miR-6940-5p	Psmb11
2:169883526|169886586//ENSMUST00000109157	mmu-miR-3971	Hif3a
11:107043633|107077798//ENSMUST00000057892	mmu-miR-3475-3p	Snph
11:107043633|107077798//ENSMUST00000057892	mmu-miR-674-5p	Hif3a
5:131472259|131477023//ENSMUST00000160071	mmu-miR-7118-5p	Sarm1
11:107043633|107077798//ENSMUST00000057892	mmu-miR-7684-5p	Fosl2
5:131472259|131477023//ENSMUST00000161226	mmu-miR-8100	Sh2d2a
5:131472259|131477023//ENSMUST00000187544	mmu-miR-666-3p	Psmb11
4:143131710|143145446//ENSMUST00000197026	mmu-miR-8104	Sarm1
11:107043633|107077798//ENSMUST00000057892	mmu-miR-3091-3p	Sarm1
4:143131710|143142234//ENSMUST00000105778	mmu-miR-6926-5p	Snph
5:131472259|131477023//ENSMUST00000161226	mmu-miR-7094b-2-5p	Sarm1
4:143131710|143145446//ENSMUST00000197026	mmu-miR-7684-5p	Psmb11
4:143131710|143145446//ENSMUST00000105778	mmu-miR-7047-5p	Kdm2a
4:143131710|143145446//ENSMUST00000105778	mmu-miR-2861	Sh2d2a
5:131472259|131477023//ENSMUST00000161226	mmu-miR-29c-3p	Kdm2a
4:143131710|143145446//ENSMUST00000197026	mmu-miR-6912-5p	Sh2d2a
11:107043633|107077798//ENSMUST00000057892	mmu-miR-671-5p	Hif3a
2:169883526|169886586//ENSMUST00000109157	mmu-miR-1933-5p	Psmb11
5:131472259|131477023//ENSMUST00000160071	mmu-miR-702-5p	Kdm2a
5:131472259|131477023//ENSMUST00000187544	mmu-miR-709	Snph
5:131472259|131477023//ENSMUST00000160071	mmu-miR-7081-5p	Psmb11
5:131472259|131477023//ENSMUST00000160071	mmu-miR-6929-5p	Sh2d2a
4:143131710|143145446//ENSMUST00000105778	mmu-miR-3087-5p	Kdm2a
4:143131710|143145446//ENSMUST00000105778	mmu-miR-7036b-3p	Sh2d2a
2:169883526|169886586//ENSMUST00000109157	mmu-miR-6930-5p	Shisal1
11:107043633|107077798//ENSMUST00000057892	mmu-miR-7648-3p	Csnk1g1
5:131472259|131477023//ENSMUST00000160071	mmu-miR-6907-5p	Psmb11
11:107043633|107077798//ENSMUST00000057892	mmu-miR-7652-3p	Sarm1
5:131472259|131477023//ENSMUST00000160071	mmu-miR-7031-5p	Hif3a
5:131472259|131477023//ENSMUST00000160071	mmu-miR-7031-5p	Psmb11
2:169883526|169886586//ENSMUST00000109157	mmu-miR-330-5p	Shisal1
4:143131710|143142234//ENSMUST00000105778	mmu-miR-6988-5p	Snph
5:131472259|131477023//ENSMUST00000161226	mmu-miR-7024-5p	Shisal1
4:143131710|143145446//ENSMUST00000197026	mmu-miR-6992-5p	Sarm1
11:107043633|107077798//ENSMUST00000057892	mmu-miR-7064-3p	Sarm1
4:143131710|143142234//ENSMUST00000105778	mmu-miR-5134-5p	Snph
11:107043633|107077798//ENSMUST00000057892	mmu-miR-378d	Csnk1g1
4:143131710|143145446//ENSMUST00000197026	mmu-miR-6357	Sh2d2a
11:107043633|107077798//ENSMUST00000057892	mmu-miR-125a-5p	Kdm2a
11:107043633|107077798//ENSMUST00000057892	mmu-miR-7084-3p	Mgll
4:143131710|143145446//ENSMUST00000105778	mmu-miR-7064-5p	Sarm1
2:169883526|169886586//ENSMUST00000109157	mmu-miR-3473b	Csnk1g1
11:107043633|107077798//ENSMUST00000057892	mmu-miR-6950-5p	Sarm1
11:107043633|107077798//ENSMUST00000057892	mmu-miR-6934-3p	Mgll
4:143131710|143145446//ENSMUST00000105778	mmu-miR-3090-5p	Shisal1
2:169883526|169886586//ENSMUST00000109157	mmu-miR-763	Shisal1
4:143131710|143145446//ENSMUST00000197026	mmu-miR-7222-3p	Sarm1
4:143131710|143145446//ENSMUST00000197026	mmu-miR-7003-5p	Shisal1
4:143131710|143145446//ENSMUST00000105778	mmu-miR-3090-5p	Psmb11
4:143131710|143142234//ENSMUST00000105778	mmu-miR-7048-5p	Snph
11:107043633|107077798//ENSMUST00000057892	mmu-miR-3098-3p	Kdm2a
11:107043633|107077798//ENSMUST00000057892	mmu-miR-3098-3p	Csnk1g1
4:143131710|143145446//ENSMUST00000197026	mmu-miR-7015-3p	Shisal1
4:143131710|143145446//ENSMUST00000197026	mmu-miR-6405	Psmb11
5:131472259|131477023//ENSMUST00000161226	mmu-miR-7669-3p	Sarm1
11:107043633|107077798//ENSMUST00000057892	mmu-miR-6931-5p	Csnk1g1
5:131472259|131477023//ENSMUST00000161226	mmu-miR-7067-5p	Kdm2a
5:131472259|131477023//ENSMUST00000187544	mmu-miR-7226-5p	Snph
11:107043633|107077798//ENSMUST00000057892	mmu-miR-5114	Psmb11
4:143131710|143145446//ENSMUST00000105778	mmu-miR-351-5p	Psmb11
2:169883526|169886586//ENSMUST00000109157	mmu-miR-7037-5p	Psmb11
11:107043633|107077798//ENSMUST00000057892	mmu-miR-3083-5p	Shisal1
11:107043633|107077798//ENSMUST00000057892	mmu-miR-5113	Hif3a
4:143131710|143145446//ENSMUST00000197026	mmu-miR-7094b-2-5p	Sh2d2a
5:131472259|131477023//ENSMUST00000187544	mmu-miR-6918-5p	Shisal1
5:131472259|131477023//ENSMUST00000161226	mmu-miR-3473e	Psmb11
2:169883526|169886586//ENSMUST00000109157	mmu-miR-92a-2-5p	Psmb11
4:143131710|143145446//ENSMUST00000105778	mmu-miR-5107-5p	Mgll
5:131472259|131477023//ENSMUST00000160071	mmu-miR-1982-5p	Shisal1
5:131472259|131477023//ENSMUST00000160071	mmu-miR-7094b-2-5p	Sh2d2a
5:131472259|131477023//ENSMUST00000187544	mmu-miR-1943-5p	Snph
4:143131710|143145446//ENSMUST00000197026	mmu-miR-351-3p	Sarm1
5:131472259|131477023//ENSMUST00000161226	mmu-miR-7226-5p	Sh2d2a
5:131472259|131477023//ENSMUST00000187544	mmu-miR-5110	Snph
5:131472259|131477023//ENSMUST00000187544	mmu-miR-6993-5p	Sh2d2a
2:169883526|169886586//ENSMUST00000109157	mmu-miR-3064-3p	Shisal1
5:131472259|131477023//ENSMUST00000161226	mmu-miR-1943-5p	Snph
11:107043633|107077798//ENSMUST00000057892	mmu-miR-5120	Shisal1
4:143131710|143145446//ENSMUST00000197026	mmu-miR-149-3p	Sh2d2a
5:131472259|131477023//ENSMUST00000160071	mmu-miR-7046-5p	Sh2d2a
11:107043633|107077798//ENSMUST00000057892	mmu-miR-6978-5p	Hif3a
5:131472259|131477023//ENSMUST00000187544	mmu-miR-504-3p	Snph
5:131472259|131477023//ENSMUST00000160071	mmu-miR-3473e	Sh2d2a
4:143131710|143145446//ENSMUST00000197026	mmu-miR-6919-3p	Shisal1
5:131472259|131477023//ENSMUST00000161226	mmu-miR-664-5p	Sarm1
4:143131710|143145446//ENSMUST00000197026	mmu-miR-3085-3p	Psmb11
4:143131710|143145446//ENSMUST00000105778	mmu-miR-7078-5p	Sh2d2a
11:107043633|107077798//ENSMUST00000057892	mmu-miR-6974-3p	Snph
11:107043633|107077798//ENSMUST00000057892	mmu-miR-3085-3p	Fosl2
4:143131710|143145446//ENSMUST00000105778	mmu-miR-3087-5p	Shisal1
5:131472259|131477023//ENSMUST00000187544	mmu-miR-5114	Sh2d2a
4:143131710|143145446//ENSMUST00000105778	mmu-miR-6942-5p	Psmb11
4:143131710|143145446//ENSMUST00000197026	mmu-miR-351-5p	Psmb11
11:107043633|107077798//ENSMUST00000057892	mmu-miR-370-3p	Snph
11:107043633|107077798//ENSMUST00000057892	mmu-miR-7117-3p	Hif3a
4:143131710|143145446//ENSMUST00000105778	mmu-miR-7081-5p	Sh2d2a
4:143131710|143145446//ENSMUST00000197026	mmu-miR-6981-5p	Kdm2a
2:169883526|169886586//ENSMUST00000109157	mmu-miR-326-3p	Sh2d2a
5:131472259|131477023//ENSMUST00000160071	mmu-miR-346-3p	Snph
11:107043633|107077798//ENSMUST00000057892	mmu-miR-7087-5p	Csnk1g1
11:107043633|107077798//ENSMUST00000057892	mmu-miR-6911-5p	Kdm2a
4:143131710|143145446//ENSMUST00000197026	mmu-miR-669n	Shisal1
5:131472259|131477023//ENSMUST00000187544	mmu-miR-6929-5p	Snph
5:131472259|131477023//ENSMUST00000161226	mmu-miR-6982-5p	Sh2d2a
5:131472259|131477023//ENSMUST00000161226	mmu-miR-8100	Sarm1
4:143131710|143145446//ENSMUST00000197026	mmu-miR-7023-5p	Mgll
5:131472259|131477023//ENSMUST00000161226	mmu-miR-7001-5p	Snph
2:169883526|169886586//ENSMUST00000109157	mmu-miR-709	Fosl2
4:143131710|143145446//ENSMUST00000105778	mmu-miR-7001-5p	Shisal1
5:131472259|131477023//ENSMUST00000160071	mmu-miR-29c-3p	Kdm2a
4:143131710|143142234//ENSMUST00000105778	mmu-miR-7003-5p	Shisal1
5:131472259|131477023//ENSMUST00000160071	mmu-miR-6981-5p	Kdm2a
5:131472259|131477023//ENSMUST00000160071	mmu-miR-6950-5p	Sh2d2a
4:143131710|143142234//ENSMUST00000105778	mmu-miR-6919-3p	Snph
5:131472259|131477023//ENSMUST00000187544	mmu-miR-7020-5p	Snph
11:107043633|107077798//ENSMUST00000057892	mmu-miR-7069-5p	Fosl2
11:107043633|107077798//ENSMUST00000057892	mmu-miR-378d	Psmb11
4:143131710|143145446//ENSMUST00000197026	mmu-miR-6916-5p	Psmb11
11:107043633|107077798//ENSMUST00000057892	mmu-miR-6907-5p	Mgll
11:107043633|107077798//ENSMUST00000057892	mmu-miR-6907-5p	Kdm2a
5:131472259|131477023//ENSMUST00000187544	mmu-miR-705	Sh2d2a
2:169883526|169886586//ENSMUST00000109157	mmu-miR-6960-5p	Hif3a
11:107043633|107077798//ENSMUST00000057892	mmu-miR-185-5p	Hif3a
2:169883526|169886586//ENSMUST00000109157	mmu-miR-207	Hif3a
5:131472259|131477023//ENSMUST00000187544	mmu-miR-1982-5p	Sh2d2a
5:131472259|131477023//ENSMUST00000160071	mmu-miR-6924-5p	Psmb11
4:143131710|143145446//ENSMUST00000105778	mmu-miR-7001-5p	Sarm1
4:143131710|143145446//ENSMUST00000197026	mmu-miR-324-3p	Shisal1
5:131472259|131477023//ENSMUST00000161226	mmu-miR-3473b	Sh2d2a
4:143131710|143145446//ENSMUST00000197026	mmu-miR-7035-5p	Psmb11
11:107043633|107077798//ENSMUST00000057892	mmu-miR-6982-5p	Hif3a
4:143131710|143145446//ENSMUST00000197026	mmu-miR-7030-5p	Kdm2a
4:143131710|143145446//ENSMUST00000105778	mmu-miR-7030-5p	Sh2d2a
4:143131710|143145446//ENSMUST00000197026	mmu-miR-3552	Kdm2a
11:107043633|107077798//ENSMUST00000057892	mmu-miR-5133	Csnk1g1
4:143131710|143142234//ENSMUST00000105778	mmu-miR-7117-5p	Hif3a
4:143131710|143145446//ENSMUST00000197026	mmu-miR-149-5p	Mgll
4:143131710|143145446//ENSMUST00000105778	mmu-miR-7685-3p	Mgll
2:169883526|169886586//ENSMUST00000109157	mmu-miR-3547-5p	Psmb11
4:143131710|143145446//ENSMUST00000197026	mmu-miR-7669-3p	Mgll
4:143131710|143145446//ENSMUST00000105778	mmu-miR-7242-5p	Shisal1
4:143131710|143145446//ENSMUST00000197026	mmu-miR-3474	Shisal1
4:143131710|143145446//ENSMUST00000105778	mmu-miR-6987-5p	Shisal1
4:143131710|143145446//ENSMUST00000105778	mmu-miR-7017-3p	Mgll
4:143131710|143145446//ENSMUST00000105778	mmu-miR-7667-3p	Sarm1
5:131472259|131477023//ENSMUST00000161226	mmu-miR-6410	Shisal1
11:107043633|107077798//ENSMUST00000057892	mmu-miR-7117-5p	Csnk1g1
11:107043633|107077798//ENSMUST00000057892	mmu-miR-762	Csnk1g1
2:169883526|169886586//ENSMUST00000109157	mmu-miR-3547-5p	Fosl2
2:169883526|169886586//ENSMUST00000109157	mmu-miR-7031-5p	Fosl2
4:143131710|143145446//ENSMUST00000105778	mmu-miR-3087-5p	Sh2d2a
2:169883526|169886586//ENSMUST00000109157	mmu-miR-7081-5p	Psmb11
4:143131710|143145446//ENSMUST00000197026	mmu-miR-7665-5p	Sh2d2a
5:131472259|131477023//ENSMUST00000160071	mmu-miR-7063-5p	Sh2d2a
2:169883526|169886586//ENSMUST00000109157	mmu-miR-7030-5p	Shisal1
4:143131710|143145446//ENSMUST00000197026	mmu-miR-6939-5p	Sh2d2a
2:169883526|169886586//ENSMUST00000109157	mmu-miR-5133	Shisal1
4:143131710|143145446//ENSMUST00000197026	mmu-miR-705	Sh2d2a
4:143131710|143145446//ENSMUST00000105778	mmu-miR-7239-3p	Sh2d2a
15:57821032|57823751//ENSMUST00000096430	mmu-miR-1968-5p	Shisal1
5:131472259|131477023//ENSMUST00000187544	mmu-miR-702-5p	Sh2d2a
4:143131710|143145446//ENSMUST00000197026	mmu-miR-504-3p	Kdm2a
4:143131710|143145446//ENSMUST00000197026	mmu-miR-3083-5p	Shisal1
5:131472259|131477023//ENSMUST00000160071	mmu-miR-3098-3p	Shisal1
4:143131710|143145446//ENSMUST00000105778	mmu-miR-466k	Psmb11
2:169883526|169886586//ENSMUST00000109157	mmu-miR-7688-5p	Hif3a
5:131472259|131477023//ENSMUST00000161226	mmu-miR-7048-5p	Shisal1
5:131472259|131477023//ENSMUST00000187544	mmu-miR-7047-5p	Shisal1
15:57821032|57823751//ENSMUST00000096430	mmu-miR-3073a-5p	Shisal1
2:169883526|169886586//ENSMUST00000109157	mmu-miR-330-5p	Sh2d2a
4:143131710|143145446//ENSMUST00000197026	mmu-miR-6969-5p	Kdm2a
4:143131710|143145446//ENSMUST00000105778	mmu-miR-8119	Mgll
2:169883526|169886586//ENSMUST00000109157	mmu-miR-1931	Csnk1g1
4:143131710|143142234//ENSMUST00000105778	mmu-miR-1906	Snph
4:143131710|143145446//ENSMUST00000197026	mmu-miR-7235-5p	Sarm1
4:143131710|143145446//ENSMUST00000197026	mmu-miR-149-3p	Shisal1
4:143131710|143145446//ENSMUST00000197026	mmu-miR-7048-5p	Psmb11
4:143131710|143145446//ENSMUST00000105778	mmu-miR-666-3p	Psmb11
2:169883526|169886586//ENSMUST00000109157	mmu-miR-3473b	Sh2d2a
4:143131710|143145446//ENSMUST00000197026	mmu-miR-709	Shisal1
4:143131710|143145446//ENSMUST00000197026	mmu-miR-1943-5p	Sarm1
4:143131710|143145446//ENSMUST00000197026	mmu-miR-7088-3p	Sh2d2a
11:107043633|107077798//ENSMUST00000057892	mmu-miR-1927	Mgll
2:169883526|169886586//ENSMUST00000109157	mmu-miR-6418-5p	Psmb11
2:169883526|169886586//ENSMUST00000109157	mmu-miR-7078-5p	Sarm1
2:169883526|169886586//ENSMUST00000109157	mmu-miR-3473b	Psmb11
2:169883526|169886586//ENSMUST00000109157	mmu-miR-7117-5p	Sh2d2a
4:143131710|143145446//ENSMUST00000197026	mmu-miR-3097-5p	Shisal1
5:131472259|131477023//ENSMUST00000187544	mmu-miR-6922-5p	Sarm1
4:143131710|143142234//ENSMUST00000105778	mmu-miR-2861	Snph
11:107043633|107077798//ENSMUST00000057892	mmu-miR-7047-5p	Sarm1
5:131472259|131477023//ENSMUST00000187544	mmu-miR-7024-5p	Shisal1
4:143131710|143145446//ENSMUST00000197026	mmu-miR-6991-5p	Sarm1
2:169883526|169886586//ENSMUST00000109157	mmu-miR-6955-3p	Shisal1
5:131472259|131477023//ENSMUST00000161226	mmu-miR-7067-5p	Shisal1
15:57821032|57823751//ENSMUST00000096430	mmu-miR-7669-3p	Shisal1
4:143131710|143142234//ENSMUST00000105778	mmu-miR-7053-3p	Shisal1
4:143131710|143145446//ENSMUST00000197026	mmu-miR-3547-5p	Psmb11
4:143131710|143145446//ENSMUST00000197026	mmu-miR-3087-5p	Kdm2a
15:57821032|57823751//ENSMUST00000096430	mmu-miR-6988-5p	Shisal1
11:107043633|107077798//ENSMUST00000057892	mmu-miR-7035-3p	Shisal1
4:143131710|143145446//ENSMUST00000105778	mmu-miR-669k-5p	Psmb11
4:143131710|143145446//ENSMUST00000197026	mmu-miR-7047-5p	Sarm1
4:143131710|143145446//ENSMUST00000197026	mmu-miR-8100	Sh2d2a
11:107043633|107077798//ENSMUST00000057892	mmu-miR-6918-5p	Shisal1
5:131472259|131477023//ENSMUST00000187544	mmu-miR-7046-5p	Sh2d2a
4:143131710|143145446//ENSMUST00000105778	mmu-miR-709	Sarm1
5:131472259|131477023//ENSMUST00000160071	mmu-miR-664-5p	Sarm1
4:143131710|143145446//ENSMUST00000197026	mmu-miR-6982-5p	Shisal1
5:131472259|131477023//ENSMUST00000161226	mmu-miR-7076-5p	Kdm2a
11:107043633|107077798//ENSMUST00000057892	mmu-miR-7018-5p	Shisal1
4:143131710|143145446//ENSMUST00000105778	mmu-miR-3080-3p	Sh2d2a
5:131472259|131477023//ENSMUST00000161226	mmu-miR-6922-5p	Kdm2a
4:143131710|143145446//ENSMUST00000105778	mmu-miR-5107-5p	Shisal1
5:131472259|131477023//ENSMUST00000161226	mmu-miR-6981-5p	Sarm1
5:131472259|131477023//ENSMUST00000161226	mmu-miR-7212-5p	Shisal1
5:131472259|131477023//ENSMUST00000161226	mmu-miR-1943-5p	Sh2d2a
5:131472259|131477023//ENSMUST00000161226	mmu-miR-6950-5p	Sarm1
4:143131710|143145446//ENSMUST00000197026	mmu-miR-6925-5p	Mgll
4:143131710|143145446//ENSMUST00000105778	mmu-miR-346-3p	Sh2d2a
11:107043633|107077798//ENSMUST00000057892	mmu-miR-7079-5p	Hif3a
11:107043633|107077798//ENSMUST00000057892	mmu-miR-5114	Sarm1
4:143131710|143145446//ENSMUST00000105778	mmu-miR-7094b-2-5p	Sh2d2a
4:143131710|143145446//ENSMUST00000105778	mmu-miR-504-3p	Kdm2a
4:143131710|143145446//ENSMUST00000197026	mmu-miR-7052-3p	Psmb11
4:143131710|143142234//ENSMUST00000105778	mmu-miR-7081-5p	Snph
5:131472259|131477023//ENSMUST00000160071	mmu-miR-6918-5p	Shisal1
4:143131710|143142234//ENSMUST00000105778	mmu-miR-8110	Shisal1
4:143131710|143145446//ENSMUST00000105778	mmu-miR-8110	Shisal1
5:131472259|131477023//ENSMUST00000160071	mmu-miR-6337	Sh2d2a
4:143131710|143145446//ENSMUST00000197026	mmu-miR-6955-3p	Sh2d2a
11:107043633|107077798//ENSMUST00000057892	mmu-miR-7094b-2-5p	Sarm1
4:143131710|143145446//ENSMUST00000197026	mmu-miR-6987-5p	Sh2d2a
4:143131710|143145446//ENSMUST00000105778	mmu-miR-6930-5p	Kdm2a
5:131472259|131477023//ENSMUST00000160071	mmu-miR-5110	Sh2d2a
4:143131710|143145446//ENSMUST00000105778	mmu-miR-6953-5p	Sh2d2a
4:143131710|143145446//ENSMUST00000105778	mmu-miR-7081-5p	Psmb11
4:143131710|143145446//ENSMUST00000197026	mmu-miR-8108	Sh2d2a
2:169883526|169886586//ENSMUST00000109157	mmu-miR-6907-5p	Fosl2
11:107043633|107077798//ENSMUST00000057892	mmu-miR-7669-3p	Kdm2a
5:131472259|131477023//ENSMUST00000160071	mmu-miR-6410	Shisal1
11:107043633|107077798//ENSMUST00000057892	mmu-miR-1962	Sarm1
4:143131710|143145446//ENSMUST00000105778	mmu-miR-6971-5p	Kdm2a
11:107043633|107077798//ENSMUST00000057892	mmu-miR-193b-3p	Fosl2
2:169883526|169886586//ENSMUST00000109157	mmu-miR-6946-3p	Fosl2
5:131472259|131477023//ENSMUST00000161226	mmu-miR-6907-5p	Snph
5:131472259|131477023//ENSMUST00000160071	mmu-miR-6941-5p	Shisal1
4:143131710|143145446//ENSMUST00000105778	mmu-miR-7235-5p	Sarm1
5:131472259|131477023//ENSMUST00000161226	mmu-miR-7119-5p	Sarm1
11:107043633|107077798//ENSMUST00000057892	mmu-miR-6911-5p	Hif3a
4:143131710|143145446//ENSMUST00000105778	mmu-miR-3097-5p	Shisal1
11:107043633|107077798//ENSMUST00000057892	mmu-miR-7056-5p	Sarm1
11:107043633|107077798//ENSMUST00000057892	mmu-miR-1306-5p	Shisal1
5:131472259|131477023//ENSMUST00000187544	mmu-miR-7118-5p	Sarm1
2:169883526|169886586//ENSMUST00000109157	mmu-miR-6960-5p	Csnk1g1
2:169883526|169886586//ENSMUST00000109157	mmu-miR-1962	Fosl2
5:131472259|131477023//ENSMUST00000187544	mmu-miR-1249-5p	Sarm1
4:143131710|143145446//ENSMUST00000105778	mmu-miR-5132-5p	Mgll
4:143131710|143145446//ENSMUST00000197026	mmu-miR-6388	Shisal1
4:143131710|143145446//ENSMUST00000197026	mmu-miR-7016-3p	Mgll
4:143131710|143145446//ENSMUST00000197026	mmu-miR-6975-3p	Kdm2a
5:131472259|131477023//ENSMUST00000187544	mmu-miR-702-5p	Kdm2a
4:143131710|143145446//ENSMUST00000197026	mmu-miR-1927	Mgll
4:143131710|143145446//ENSMUST00000197026	mmu-miR-7064-5p	Shisal1
4:143131710|143145446//ENSMUST00000105778	mmu-miR-5110	Psmb11
4:143131710|143145446//ENSMUST00000197026	mmu-miR-7242-5p	Shisal1
4:143131710|143145446//ENSMUST00000105778	mmu-miR-7074-5p	Sh2d2a
11:107043633|107077798//ENSMUST00000057892	mmu-miR-7672-5p	Snph
11:107043633|107077798//ENSMUST00000057892	mmu-miR-7094b-2-5p	Psmb11
4:143131710|143145446//ENSMUST00000105778	mmu-miR-7043-3p	Shisal1
5:131472259|131477023//ENSMUST00000161226	mmu-miR-6922-5p	Sarm1
11:107043633|107077798//ENSMUST00000057892	mmu-miR-6901-3p	Csnk1g1
4:143131710|143145446//ENSMUST00000197026	mmu-miR-6952-3p	Shisal1
11:107043633|107077798//ENSMUST00000057892	mmu-miR-6950-5p	Snph
11:107043633|107077798//ENSMUST00000057892	mmu-miR-1962	Psmb11
5:131472259|131477023//ENSMUST00000161226	mmu-miR-7047-5p	Kdm2a
11:107043633|107077798//ENSMUST00000057892	mmu-miR-125a-5p	Csnk1g1
15:57821032|57823751//ENSMUST00000096430	mmu-miR-1193-5p	Shisal1
5:131472259|131477023//ENSMUST00000161226	mmu-miR-138-5p	Sh2d2a
11:107043633|107077798//ENSMUST00000057892	mmu-miR-6965-5p	Fosl2
5:131472259|131477023//ENSMUST00000161226	mmu-miR-7048-5p	Snph
5:131472259|131477023//ENSMUST00000160071	mmu-miR-7239-3p	Kdm2a
11:107043633|107077798//ENSMUST00000057892	mmu-miR-3473b	Fosl2
4:143131710|143145446//ENSMUST00000197026	mmu-miR-3098-3p	Kdm2a
5:131472259|131477023//ENSMUST00000161226	mmu-miR-2861	Snph
11:107043633|107077798//ENSMUST00000057892	mmu-miR-7674-5p	Shisal1
4:143131710|143145446//ENSMUST00000105778	mmu-miR-7029-3p	Mgll
11:107043633|107077798//ENSMUST00000057892	mmu-miR-7026-3p	Kdm2a
4:143131710|143142234//ENSMUST00000105778	mmu-miR-149-3p	Snph
11:107043633|107077798//ENSMUST00000057892	mmu-miR-679-5p	Mgll
5:131472259|131477023//ENSMUST00000187544	mmu-miR-346-3p	Sarm1
4:143131710|143145446//ENSMUST00000105778	mmu-miR-23a-5p	Mgll
5:131472259|131477023//ENSMUST00000187544	mmu-miR-6945-5p	Sh2d2a
4:143131710|143145446//ENSMUST00000197026	mmu-miR-7235-5p	Shisal1
5:131472259|131477023//ENSMUST00000160071	mmu-miR-7094b-2-5p	Kdm2a
11:107043633|107077798//ENSMUST00000057892	mmu-miR-666-3p	Psmb11
11:107043633|107077798//ENSMUST00000057892	mmu-miR-7669-3p	Shisal1
4:143131710|143145446//ENSMUST00000197026	mmu-miR-7000-3p	Sarm1
11:107043633|107077798//ENSMUST00000057892	mmu-miR-365-1-5p	Csnk1g1
2:169883526|169886586//ENSMUST00000109157	mmu-miR-666-3p	Psmb11
2:169883526|169886586//ENSMUST00000109157	mmu-miR-6960-5p	Sarm1
4:143131710|143145446//ENSMUST00000197026	mmu-miR-7115-5p	Sarm1
2:169883526|169886586//ENSMUST00000109157	mmu-miR-7069-5p	Csnk1g1
4:143131710|143142234//ENSMUST00000105778	mmu-miR-3098-3p	Shisal1
4:143131710|143145446//ENSMUST00000197026	mmu-miR-7003-5p	Mgll
4:143131710|143145446//ENSMUST00000197026	mmu-miR-7030-5p	Shisal1
5:131472259|131477023//ENSMUST00000187544	mmu-miR-7094b-2-5p	Shisal1
4:143131710|143142234//ENSMUST00000105778	mmu-miR-466h-5p	Shisal1
11:107043633|107077798//ENSMUST00000057892	mmu-miR-3091-3p	Shisal1
4:143131710|143145446//ENSMUST00000197026	mmu-miR-351-5p	Kdm2a
11:107043633|107077798//ENSMUST00000057892	mmu-miR-7047-5p	Shisal1
5:131472259|131477023//ENSMUST00000160071	mmu-miR-1966-5p	Kdm2a
4:143131710|143142234//ENSMUST00000105778	mmu-miR-1968-3p	Shisal1
5:131472259|131477023//ENSMUST00000160071	mmu-miR-6982-5p	Shisal1
11:107043633|107077798//ENSMUST00000057892	mmu-miR-6974-5p	Sarm1
5:131472259|131477023//ENSMUST00000161226	mmu-miR-705	Sh2d2a
5:131472259|131477023//ENSMUST00000187544	mmu-miR-7048-5p	Psmb11
5:131472259|131477023//ENSMUST00000161226	mmu-miR-207	Sh2d2a
4:143131710|143145446//ENSMUST00000197026	mmu-miR-6953-5p	Sh2d2a
4:143131710|143145446//ENSMUST00000197026	mmu-miR-3090-3p	Sarm1
4:143131710|143142234//ENSMUST00000105778	mmu-miR-6940-5p	Snph
4:143131710|143145446//ENSMUST00000105778	mmu-miR-6971-5p	Mgll
5:131472259|131477023//ENSMUST00000187544	mmu-miR-3104-5p	Kdm2a
4:143131710|143145446//ENSMUST00000197026	mmu-miR-1247-5p	Sh2d2a
5:131472259|131477023//ENSMUST00000187544	mmu-miR-7056-5p	Sarm1
4:143131710|143145446//ENSMUST00000197026	mmu-miR-7019-5p	Psmb11
2:169883526|169886586//ENSMUST00000109157	mmu-miR-6992-5p	Hif3a
11:107043633|107077798//ENSMUST00000057892	mmu-miR-103-1-5p	Csnk1g1
5:131472259|131477023//ENSMUST00000161226	mmu-miR-7008-5p	Shisal1
5:131472259|131477023//ENSMUST00000187544	mmu-miR-5114	Psmb11
5:131472259|131477023//ENSMUST00000161226	mmu-miR-9768-5p	Kdm2a
4:143131710|143145446//ENSMUST00000105778	mmu-miR-346-3p	Sarm1
11:107043633|107077798//ENSMUST00000057892	mmu-miR-7655-5p	Hif3a
11:107043633|107077798//ENSMUST00000057892	mmu-miR-1249-5p	Kdm2a
4:143131710|143145446//ENSMUST00000105778	mmu-miR-7235-5p	Shisal1
5:131472259|131477023//ENSMUST00000187544	mmu-miR-7119-5p	Shisal1
5:131472259|131477023//ENSMUST00000187544	mmu-miR-6950-5p	Snph
11:107043633|107077798//ENSMUST00000057892	mmu-miR-3087-5p	Shisal1
2:169883526|169886586//ENSMUST00000109157	mmu-miR-345-3p	Csnk1g1
4:143131710|143145446//ENSMUST00000105778	mmu-miR-149-3p	Sarm1
5:131472259|131477023//ENSMUST00000160071	mmu-miR-3473e	Psmb11
11:107043633|107077798//ENSMUST00000057892	mmu-miR-6908-3p	Kdm2a
4:143131710|143145446//ENSMUST00000197026	mmu-miR-6916-5p	Sarm1
4:143131710|143145446//ENSMUST00000197026	mmu-miR-6969-5p	Sh2d2a
2:169883526|169886586//ENSMUST00000109157	mmu-miR-5623-5p	Sh2d2a
4:143131710|143145446//ENSMUST00000105778	mmu-miR-1968-5p	Shisal1
5:131472259|131477023//ENSMUST00000160071	mmu-miR-6993-5p	Kdm2a
4:143131710|143145446//ENSMUST00000105778	mmu-miR-466j	Shisal1
2:169883526|169886586//ENSMUST00000109157	mmu-miR-671-5p	Hif3a
11:107043633|107077798//ENSMUST00000057892	mmu-miR-7047-5p	Fosl2
11:107043633|107077798//ENSMUST00000057892	mmu-miR-7016-5p	Snph
4:143131710|143142234//ENSMUST00000105778	mmu-miR-6987-5p	Shisal1
4:143131710|143145446//ENSMUST00000105778	mmu-miR-7000-3p	Sarm1
4:143131710|143145446//ENSMUST00000197026	mmu-miR-5110	Psmb11
11:107043633|107077798//ENSMUST00000057892	mmu-miR-3083-5p	Psmb11
4:143131710|143145446//ENSMUST00000105778	mmu-miR-5623-5p	Sh2d2a
11:107043633|107077798//ENSMUST00000057892	mmu-miR-7036b-3p	Mgll
2:169883526|169886586//ENSMUST00000109157	mmu-miR-3961	Fosl2
11:107043633|107077798//ENSMUST00000057892	mmu-miR-7081-5p	Snph
4:143131710|143145446//ENSMUST00000197026	mmu-miR-7090-5p	Kdm2a
2:169883526|169886586//ENSMUST00000109157	mmu-miR-6989-5p	Shisal1
11:107043633|107077798//ENSMUST00000057892	mmu-miR-7019-5p	Psmb11
4:143131710|143145446//ENSMUST00000197026	mmu-miR-6925-5p	Shisal1
4:143131710|143145446//ENSMUST00000105778	mmu-miR-7078-5p	Sarm1
11:107043633|107077798//ENSMUST00000057892	mmu-miR-7050-5p	Sarm1
2:169883526|169886586//ENSMUST00000109157	mmu-miR-6919-3p	Sh2d2a
11:107043633|107077798//ENSMUST00000057892	mmu-miR-298-5p	Fosl2
4:143131710|143142234//ENSMUST00000105778	mmu-miR-7074-5p	Shisal1
4:143131710|143142234//ENSMUST00000105778	mmu-miR-7672-5p	Snph
11:107043633|107077798//ENSMUST00000057892	mmu-miR-7221-3p	Hif3a
4:143131710|143145446//ENSMUST00000105778	mmu-miR-6931-5p	Kdm2a
2:169883526|169886586//ENSMUST00000109157	mmu-miR-7000-5p	Sh2d2a
5:131472259|131477023//ENSMUST00000160071	mmu-miR-6950-5p	Snph
5:131472259|131477023//ENSMUST00000187544	mmu-miR-7030-5p	Kdm2a
5:131472259|131477023//ENSMUST00000187544	mmu-miR-7030-5p	Shisal1
4:143131710|143145446//ENSMUST00000197026	mmu-miR-7053-3p	Shisal1
11:107043633|107077798//ENSMUST00000057892	mmu-miR-6368	Hif3a
5:131472259|131477023//ENSMUST00000160071	mmu-miR-7047-5p	Kdm2a
5:131472259|131477023//ENSMUST00000187544	mmu-miR-6981-5p	Psmb11
4:143131710|143145446//ENSMUST00000105778	mmu-miR-669m-5p	Shisal1
4:143131710|143145446//ENSMUST00000197026	mmu-miR-7036a-3p	Kdm2a
5:131472259|131477023//ENSMUST00000161226	mmu-miR-3104-5p	Shisal1
4:143131710|143145446//ENSMUST00000197026	mmu-miR-7090-5p	Psmb11
5:131472259|131477023//ENSMUST00000160071	mmu-miR-346-3p	Sarm1
4:143131710|143145446//ENSMUST00000105778	mmu-miR-2861	Sarm1
4:143131710|143142234//ENSMUST00000105778	mmu-miR-8119	Snph
2:169883526|169886586//ENSMUST00000109157	mmu-miR-6999-5p	Fosl2
5:131472259|131477023//ENSMUST00000160071	mmu-miR-1249-5p	Kdm2a
4:143131710|143145446//ENSMUST00000197026	mmu-miR-7094-1-5p	Sarm1
4:143131710|143145446//ENSMUST00000197026	mmu-miR-7052-3p	Mgll
5:131472259|131477023//ENSMUST00000161226	mmu-miR-504-3p	Sh2d2a
5:131472259|131477023//ENSMUST00000161226	mmu-miR-3473e	Sarm1
5:131472259|131477023//ENSMUST00000160071	mmu-miR-7056-5p	Sarm1
11:107043633|107077798//ENSMUST00000057892	mmu-miR-871-3p	Fosl2
15:57821032|57823751//ENSMUST00000096430	mmu-miR-3087-5p	Shisal1
15:57821032|57823751//ENSMUST00000096430	mmu-miR-7008-5p	Shisal1
4:143131710|143145446//ENSMUST00000197026	mmu-miR-8100	Sarm1
11:107043633|107077798//ENSMUST00000057892	mmu-miR-7005-5p	Psmb11
4:143131710|143145446//ENSMUST00000197026	mmu-miR-3064-3p	Shisal1
2:169883526|169886586//ENSMUST00000109157	mmu-miR-6944-5p	Fosl2
4:143131710|143145446//ENSMUST00000197026	mmu-miR-7001-5p	Shisal1
4:143131710|143145446//ENSMUST00000197026	mmu-miR-762	Psmb11
2:169883526|169886586//ENSMUST00000109157	mmu-miR-6769b-5p	Sarm1
4:143131710|143145446//ENSMUST00000197026	mmu-miR-3154	Sarm1
2:169883526|169886586//ENSMUST00000109157	mmu-miR-6999-5p	Shisal1
5:131472259|131477023//ENSMUST00000187544	mmu-miR-7075-5p	Kdm2a
5:131472259|131477023//ENSMUST00000187544	mmu-miR-504-3p	Kdm2a
5:131472259|131477023//ENSMUST00000187544	mmu-miR-7048-5p	Snph
5:131472259|131477023//ENSMUST00000160071	mmu-miR-702-5p	Sh2d2a
11:107043633|107077798//ENSMUST00000057892	mmu-miR-6998-3p	Snph
11:107043633|107077798//ENSMUST00000057892	mmu-miR-5129-5p	Mgll
4:143131710|143142234//ENSMUST00000105778	mmu-miR-3081-5p	Snph
5:131472259|131477023//ENSMUST00000161226	mmu-miR-6982-5p	Shisal1
4:143131710|143145446//ENSMUST00000197026	mmu-miR-5132-5p	Shisal1
2:169883526|169886586//ENSMUST00000109157	mmu-miR-6962-5p	Sarm1
5:131472259|131477023//ENSMUST00000161226	mmu-miR-7023-5p	Snph
2:169883526|169886586//ENSMUST00000109157	mmu-miR-5133	Csnk1g1
11:107043633|107077798//ENSMUST00000057892	mmu-miR-7087-5p	Psmb11
5:131472259|131477023//ENSMUST00000161226	mmu-miR-7046-5p	Sh2d2a
4:143131710|143142234//ENSMUST00000105778	mmu-miR-7048-5p	Shisal1
4:143131710|143145446//ENSMUST00000105778	mmu-miR-8100	Mgll
4:143131710|143145446//ENSMUST00000197026	mmu-miR-7018-5p	Sh2d2a
5:131472259|131477023//ENSMUST00000160071	mmu-miR-7058-5p	Snph
5:131472259|131477023//ENSMUST00000187544	mmu-miR-7068-5p	Shisal1
5:131472259|131477023//ENSMUST00000160071	mmu-miR-705	Sh2d2a
15:57821032|57823751//ENSMUST00000096430	mmu-miR-6410	Shisal1
5:131472259|131477023//ENSMUST00000160071	mmu-miR-6988-5p	Snph
5:131472259|131477023//ENSMUST00000160071	mmu-miR-7669-3p	Shisal1
4:143131710|143145446//ENSMUST00000105778	mmu-miR-7012-5p	Psmb11
11:107043633|107077798//ENSMUST00000057892	mmu-miR-221-5p	Csnk1g1
4:143131710|143145446//ENSMUST00000197026	mmu-miR-1943-5p	Shisal1
5:131472259|131477023//ENSMUST00000161226	mmu-miR-7118-5p	Sarm1
2:169883526|169886586//ENSMUST00000109157	mmu-miR-8104	Sarm1
5:131472259|131477023//ENSMUST00000187544	mmu-miR-7023-5p	Shisal1
4:143131710|143145446//ENSMUST00000197026	mmu-miR-7028-5p	Sh2d2a
11:107043633|107077798//ENSMUST00000057892	mmu-miR-6965-5p	Csnk1g1
5:131472259|131477023//ENSMUST00000160071	mmu-miR-6926-5p	Sh2d2a
4:143131710|143145446//ENSMUST00000105778	mmu-miR-7000-3p	Mgll
11:107043633|107077798//ENSMUST00000057892	mmu-miR-6950-5p	Hif3a
11:107043633|107077798//ENSMUST00000057892	mmu-miR-29a-3p	Kdm2a
4:143131710|143145446//ENSMUST00000197026	mmu-miR-709	Sarm1
5:131472259|131477023//ENSMUST00000187544	mmu-miR-1943-5p	Sh2d2a
4:143131710|143145446//ENSMUST00000197026	mmu-miR-677-3p	Sarm1
4:143131710|143145446//ENSMUST00000197026	mmu-miR-6966-3p	Shisal1
11:107043633|107077798//ENSMUST00000057892	mmu-miR-485-5p	Hif3a
4:143131710|143145446//ENSMUST00000105778	mmu-miR-423-5p	Kdm2a
5:131472259|131477023//ENSMUST00000160071	mmu-miR-7058-5p	Sh2d2a
4:143131710|143145446//ENSMUST00000105778	mmu-miR-7006-5p	Kdm2a
4:143131710|143145446//ENSMUST00000197026	mmu-miR-1967	Kdm2a
4:143131710|143142234//ENSMUST00000105778	mmu-miR-7043-3p	Shisal1
4:143131710|143145446//ENSMUST00000197026	mmu-miR-7226-3p	Shisal1
5:131472259|131477023//ENSMUST00000160071	mmu-miR-7018-5p	Shisal1
4:143131710|143145446//ENSMUST00000197026	mmu-miR-2861	Sarm1
11:107043633|107077798//ENSMUST00000057892	mmu-miR-3087-5p	Sarm1
4:143131710|143145446//ENSMUST00000105778	mmu-miR-8119	Psmb11
5:131472259|131477023//ENSMUST00000160071	mmu-miR-762	Psmb11
15:57821032|57823751//ENSMUST00000096430	mmu-miR-7668-3p	Shisal1
15:57821032|57823751//ENSMUST00000096430	mmu-miR-6905-5p	Shisal1
15:57821032|57823751//ENSMUST00000096430	mmu-miR-328-3p	Shisal1
4:143131710|143145446//ENSMUST00000105778	mmu-miR-7052-3p	Sh2d2a
11:107043633|107077798//ENSMUST00000057892	mmu-miR-3547-5p	Snph
5:131472259|131477023//ENSMUST00000161226	mmu-miR-7239-3p	Kdm2a
4:143131710|143142234//ENSMUST00000105778	mmu-miR-6929-5p	Snph
4:143131710|143145446//ENSMUST00000105778	mmu-miR-6900-3p	Mgll
4:143131710|143145446//ENSMUST00000197026	mmu-miR-1231-5p	Shisal1
11:107043633|107077798//ENSMUST00000057892	mmu-miR-298-5p	Kdm2a
15:57821032|57823751//ENSMUST00000096430	mmu-miR-6953-5p	Shisal1
5:131472259|131477023//ENSMUST00000160071	mmu-miR-138-5p	Sh2d2a
5:131472259|131477023//ENSMUST00000187544	mmu-miR-6410	Shisal1
2:169883526|169886586//ENSMUST00000109157	mmu-miR-6999-5p	Csnk1g1
4:143131710|143145446//ENSMUST00000197026	mmu-miR-7036b-3p	Sh2d2a
5:131472259|131477023//ENSMUST00000160071	mmu-miR-432	Snph
4:143131710|143145446//ENSMUST00000197026	mmu-miR-7075-5p	Sh2d2a
2:169883526|169886586//ENSMUST00000109157	mmu-miR-540-3p	Sh2d2a
4:143131710|143145446//ENSMUST00000105778	mmu-miR-3073a-5p	Shisal1
11:107043633|107077798//ENSMUST00000057892	mmu-miR-762	Hif3a
2:169883526|169886586//ENSMUST00000109157	mmu-miR-7000-5p	Fosl2
2:169883526|169886586//ENSMUST00000109157	mmu-miR-92a-2-5p	Sarm1
11:107043633|107077798//ENSMUST00000057892	mmu-miR-3074-5p	Sarm1
4:143131710|143145446//ENSMUST00000197026	mmu-miR-669k-5p	Sh2d2a
5:131472259|131477023//ENSMUST00000187544	mmu-miR-3473b	Psmb11
11:107043633|107077798//ENSMUST00000057892	mmu-miR-204-3p	Hif3a
4:143131710|143145446//ENSMUST00000197026	mmu-miR-7043-3p	Sarm1
4:143131710|143145446//ENSMUST00000197026	mmu-miR-5107-5p	Mgll
11:107043633|107077798//ENSMUST00000057892	mmu-miR-6969-5p	Kdm2a
4:143131710|143145446//ENSMUST00000105778	mmu-miR-7052-3p	Kdm2a
4:143131710|143145446//ENSMUST00000197026	mmu-miR-466k	Shisal1
11:107043633|107077798//ENSMUST00000057892	mmu-miR-346-3p	Fosl2
4:143131710|143142234//ENSMUST00000105778	mmu-miR-7032-3p	Shisal1
5:131472259|131477023//ENSMUST00000161226	mmu-miR-7031-5p	Shisal1
5:131472259|131477023//ENSMUST00000161226	mmu-miR-1943-5p	Shisal1
4:143131710|143145446//ENSMUST00000105778	mmu-miR-709	Shisal1
11:107043633|107077798//ENSMUST00000057892	mmu-miR-3102-3p	Shisal1
5:131472259|131477023//ENSMUST00000161226	mmu-miR-6907-5p	Hif3a
4:143131710|143142234//ENSMUST00000105778	mmu-miR-470-5p	Shisal1
11:107043633|107077798//ENSMUST00000057892	mmu-miR-3098-3p	Shisal1
4:143131710|143145446//ENSMUST00000105778	mmu-miR-7053-3p	Sh2d2a
11:107043633|107077798//ENSMUST00000057892	mmu-miR-7648-3p	Hif3a
5:131472259|131477023//ENSMUST00000160071	mmu-miR-3473b	Sh2d2a
5:131472259|131477023//ENSMUST00000187544	mmu-miR-5114	Kdm2a
2:169883526|169886586//ENSMUST00000109157	mmu-miR-3547-5p	Shisal1
4:143131710|143145446//ENSMUST00000105778	mmu-miR-207	Sh2d2a
11:107043633|107077798//ENSMUST00000057892	mmu-miR-21a-3p	Psmb11
4:143131710|143145446//ENSMUST00000105778	mmu-miR-7662-5p	Sh2d2a
4:143131710|143145446//ENSMUST00000197026	mmu-miR-7035-5p	Sarm1
4:143131710|143142234//ENSMUST00000105778	mmu-miR-6966-3p	Shisal1
2:169883526|169886586//ENSMUST00000109157	mmu-miR-7014-5p	Sh2d2a
4:143131710|143145446//ENSMUST00000197026	mmu-miR-8092	Sarm1
11:107043633|107077798//ENSMUST00000057892	mmu-miR-6998-3p	Fosl2
4:143131710|143145446//ENSMUST00000197026	mmu-miR-7000-3p	Mgll
4:143131710|143145446//ENSMUST00000105778	mmu-miR-7052-3p	Mgll
2:169883526|169886586//ENSMUST00000109157	mmu-miR-3473e	Sh2d2a
2:169883526|169886586//ENSMUST00000109157	mmu-miR-207	Csnk1g1
4:143131710|143145446//ENSMUST00000105778	mmu-miR-8113	Psmb11
4:143131710|143145446//ENSMUST00000105778	mmu-miR-7117-5p	Sarm1
11:107043633|107077798//ENSMUST00000057892	mmu-miR-6950-5p	Fosl2
5:131472259|131477023//ENSMUST00000187544	mmu-miR-7020-5p	Sh2d2a
11:107043633|107077798//ENSMUST00000057892	mmu-miR-674-5p	Fosl2
5:131472259|131477023//ENSMUST00000160071	mmu-miR-7020-5p	Snph
5:131472259|131477023//ENSMUST00000161226	mmu-miR-7047-5p	Shisal1
4:143131710|143145446//ENSMUST00000197026	mmu-miR-7667-3p	Sarm1
5:131472259|131477023//ENSMUST00000160071	mmu-miR-7669-3p	Kdm2a
15:57821032|57823751//ENSMUST00000096430	mmu-miR-6954-5p	Shisal1
15:57821032|57823751//ENSMUST00000096430	mmu-miR-9768-3p	Shisal1
11:107043633|107077798//ENSMUST00000057892	mmu-miR-7018-3p	Sarm1
4:143131710|143145446//ENSMUST00000105778	mmu-miR-1291	Mgll
5:131472259|131477023//ENSMUST00000161226	mmu-miR-7001-5p	Sarm1
5:131472259|131477023//ENSMUST00000160071	mmu-miR-6950-5p	Sarm1
4:143131710|143145446//ENSMUST00000105778	mmu-miR-8091	Mgll
5:131472259|131477023//ENSMUST00000187544	mmu-miR-2861	Sh2d2a
11:107043633|107077798//ENSMUST00000057892	mmu-miR-6940-5p	Snph
4:143131710|143145446//ENSMUST00000197026	mmu-miR-324-3p	Sarm1
4:143131710|143145446//ENSMUST00000105778	mmu-miR-7003-5p	Sh2d2a
5:131472259|131477023//ENSMUST00000187544	mmu-miR-6337	Sh2d2a
11:107043633|107077798//ENSMUST00000057892	mmu-miR-6904-5p	Snph
4:143131710|143142234//ENSMUST00000105778	mmu-miR-669m-5p	Shisal1
4:143131710|143145446//ENSMUST00000197026	mmu-miR-8108	Shisal1
4:143131710|143145446//ENSMUST00000197026	mmu-miR-6975-5p	Psmb11
11:107043633|107077798//ENSMUST00000057892	mmu-miR-3085-3p	Psmb11
11:107043633|107077798//ENSMUST00000057892	mmu-miR-432	Shisal1
11:107043633|107077798//ENSMUST00000057892	mmu-miR-3113-5p	Csnk1g1
4:143131710|143145446//ENSMUST00000197026	mmu-miR-6368	Kdm2a
2:169883526|169886586//ENSMUST00000109157	mmu-miR-3473b	Sarm1
11:107043633|107077798//ENSMUST00000057892	mmu-miR-378a-3p	Csnk1g1
11:107043633|107077798//ENSMUST00000057892	mmu-miR-3547-5p	Fosl2
4:143131710|143145446//ENSMUST00000197026	mmu-miR-3470b	Shisal1
4:143131710|143142234//ENSMUST00000105778	mmu-miR-7079-5p	Hif3a
5:131472259|131477023//ENSMUST00000187544	mmu-miR-6981-5p	Sarm1
5:131472259|131477023//ENSMUST00000187544	mmu-miR-7669-3p	Snph
4:143131710|143145446//ENSMUST00000197026	mmu-miR-298-5p	Psmb11
5:131472259|131477023//ENSMUST00000161226	mmu-miR-7076-5p	Shisal1
11:107043633|107077798//ENSMUST00000057892	mmu-miR-449b	Psmb11
11:107043633|107077798//ENSMUST00000057892	mmu-miR-7226-5p	Snph
4:143131710|143142234//ENSMUST00000105778	mmu-miR-5113	Hif3a
2:169883526|169886586//ENSMUST00000109157	mmu-miR-7074-5p	Hif3a
4:143131710|143142234//ENSMUST00000105778	mmu-miR-497a-5p	Snph
5:131472259|131477023//ENSMUST00000160071	mmu-miR-744-5p	Kdm2a
4:143131710|143145446//ENSMUST00000105778	mmu-miR-669k-5p	Shisal1
4:143131710|143145446//ENSMUST00000197026	mmu-miR-6955-3p	Shisal1
5:131472259|131477023//ENSMUST00000187544	mmu-miR-7047-5p	Kdm2a
5:131472259|131477023//ENSMUST00000187544	mmu-miR-709	Psmb11
4:143131710|143145446//ENSMUST00000197026	mmu-miR-7119-5p	Shisal1
4:143131710|143145446//ENSMUST00000105778	mmu-miR-7036b-3p	Mgll
2:169883526|169886586//ENSMUST00000109157	mmu-miR-6987-5p	Sarm1
4:143131710|143145446//ENSMUST00000197026	mmu-miR-6922-5p	Kdm2a
4:143131710|143145446//ENSMUST00000197026	mmu-miR-7006-5p	Sarm1
11:107043633|107077798//ENSMUST00000057892	mmu-miR-7668-3p	Shisal1
4:143131710|143142234//ENSMUST00000105778	mmu-miR-7094b-2-5p	Shisal1
4:143131710|143145446//ENSMUST00000105778	mmu-miR-1247-5p	Mgll
2:169883526|169886586//ENSMUST00000109157	mmu-miR-7074-5p	Sh2d2a
4:143131710|143145446//ENSMUST00000105778	mmu-miR-7084-3p	Mgll
5:131472259|131477023//ENSMUST00000160071	mmu-miR-7023-5p	Shisal1
5:131472259|131477023//ENSMUST00000160071	mmu-miR-7048-5p	Sh2d2a
11:107043633|107077798//ENSMUST00000057892	mmu-miR-6916-5p	Psmb11
4:143131710|143145446//ENSMUST00000105778	mmu-miR-5623-5p	Sarm1
11:107043633|107077798//ENSMUST00000057892	mmu-miR-6904-5p	Hif3a
4:143131710|143145446//ENSMUST00000197026	mmu-miR-1224-3p	Shisal1
11:107043633|107077798//ENSMUST00000057892	mmu-miR-7216-5p	Mgll
5:131472259|131477023//ENSMUST00000187544	mmu-miR-7019-5p	Psmb11
4:143131710|143145446//ENSMUST00000197026	mmu-miR-5132-5p	Mgll
11:107043633|107077798//ENSMUST00000057892	mmu-miR-7050-5p	Psmb11
4:143131710|143145446//ENSMUST00000197026	mmu-miR-6368	Shisal1
4:143131710|143145446//ENSMUST00000197026	mmu-miR-7043-3p	Shisal1
5:131472259|131477023//ENSMUST00000161226	mmu-miR-6981-5p	Psmb11
11:107043633|107077798//ENSMUST00000057892	mmu-miR-6914-5p	Shisal1
11:107043633|107077798//ENSMUST00000057892	mmu-miR-6934-3p	Psmb11
5:131472259|131477023//ENSMUST00000161226	mmu-miR-7068-5p	Shisal1
5:131472259|131477023//ENSMUST00000187544	mmu-miR-6924-5p	Psmb11
15:57821032|57823751//ENSMUST00000096430	mmu-miR-6919-3p	Shisal1
11:107043633|107077798//ENSMUST00000057892	mmu-miR-670-5p	Sarm1
11:107043633|107077798//ENSMUST00000057892	mmu-miR-1934-5p	Psmb11
4:143131710|143145446//ENSMUST00000105778	mmu-miR-222-5p	Mgll
4:143131710|143145446//ENSMUST00000197026	mmu-miR-8103	Sh2d2a
11:107043633|107077798//ENSMUST00000057892	mmu-miR-7662-5p	Csnk1g1
2:169883526|169886586//ENSMUST00000109157	mmu-miR-7230-3p	Sh2d2a
11:107043633|107077798//ENSMUST00000057892	mmu-miR-3473e	Fosl2
5:131472259|131477023//ENSMUST00000161226	mmu-miR-7118-5p	Psmb11
11:107043633|107077798//ENSMUST00000057892	mmu-miR-194-1-3p	Csnk1g1
4:143131710|143145446//ENSMUST00000197026	mmu-miR-7662-5p	Sh2d2a
4:143131710|143145446//ENSMUST00000105778	mmu-miR-1943-5p	Mgll
5:131472259|131477023//ENSMUST00000187544	mmu-miR-760-3p	Kdm2a
5:131472259|131477023//ENSMUST00000187544	mmu-miR-6950-5p	Sarm1
5:131472259|131477023//ENSMUST00000187544	mmu-miR-7063-5p	Sh2d2a
5:131472259|131477023//ENSMUST00000160071	mmu-miR-3102-5p	Kdm2a
2:169883526|169886586//ENSMUST00000109157	mmu-miR-7074-5p	Csnk1g1
2:169883526|169886586//ENSMUST00000109157	mmu-miR-1962	Psmb11
4:143131710|143145446//ENSMUST00000197026	mmu-miR-7118-5p	Sarm1
4:143131710|143145446//ENSMUST00000105778	mmu-miR-7075-5p	Sh2d2a
5:131472259|131477023//ENSMUST00000161226	mmu-miR-6922-5p	Shisal1
5:131472259|131477023//ENSMUST00000187544	mmu-miR-346-3p	Snph
5:131472259|131477023//ENSMUST00000187544	mmu-miR-6971-5p	Snph
5:131472259|131477023//ENSMUST00000161226	mmu-miR-1982-5p	Sh2d2a
4:143131710|143145446//ENSMUST00000105778	mmu-miR-5110	Sh2d2a
4:143131710|143145446//ENSMUST00000197026	mmu-miR-6395	Shisal1
15:57821032|57823751//ENSMUST00000096430	mmu-miR-6982-5p	Shisal1
5:131472259|131477023//ENSMUST00000160071	mmu-miR-6971-5p	Kdm2a
5:131472259|131477023//ENSMUST00000187544	mmu-miR-6337	Hif3a
4:143131710|143145446//ENSMUST00000105778	mmu-miR-6962-3p	Kdm2a
2:169883526|169886586//ENSMUST00000109157	mmu-miR-6931-5p	Hif3a
4:143131710|143145446//ENSMUST00000197026	mmu-miR-301b-5p	Shisal1
4:143131710|143145446//ENSMUST00000105778	mmu-miR-6952-3p	Shisal1
5:131472259|131477023//ENSMUST00000161226	mmu-miR-762	Sh2d2a
4:143131710|143145446//ENSMUST00000197026	mmu-miR-3547-5p	Kdm2a
4:143131710|143145446//ENSMUST00000197026	mmu-miR-3080-3p	Sh2d2a
5:131472259|131477023//ENSMUST00000187544	mmu-miR-3470b	Psmb11
2:169883526|169886586//ENSMUST00000109157	mmu-miR-7117-5p	Fosl2
5:131472259|131477023//ENSMUST00000161226	mmu-miR-7018-5p	Sh2d2a
5:131472259|131477023//ENSMUST00000160071	mmu-miR-6337	Snph
4:143131710|143145446//ENSMUST00000105778	mmu-miR-6981-5p	Psmb11
11:107043633|107077798//ENSMUST00000057892	mmu-miR-221-5p	Hif3a
5:131472259|131477023//ENSMUST00000161226	mmu-miR-7056-5p	Sarm1
11:107043633|107077798//ENSMUST00000057892	mmu-miR-1249-5p	Mgll
4:143131710|143145446//ENSMUST00000105778	mmu-miR-3110-5p	Sh2d2a
11:107043633|107077798//ENSMUST00000057892	mmu-miR-7117-5p	Hif3a
2:169883526|169886586//ENSMUST00000109157	mmu-miR-666-3p	Csnk1g1
4:143131710|143145446//ENSMUST00000197026	mmu-miR-7084-3p	Sh2d2a
5:131472259|131477023//ENSMUST00000160071	mmu-miR-7067-5p	Snph
11:107043633|107077798//ENSMUST00000057892	mmu-miR-6926-5p	Fosl2
2:169883526|169886586//ENSMUST00000109157	mmu-miR-207	Sh2d2a
2:169883526|169886586//ENSMUST00000109157	mmu-miR-7242-3p	Shisal1
5:131472259|131477023//ENSMUST00000160071	mmu-miR-7023-5p	Snph
11:107043633|107077798//ENSMUST00000057892	mmu-miR-1224-5p	Csnk1g1
11:107043633|107077798//ENSMUST00000057892	mmu-miR-7018-3p	Mgll
11:107043633|107077798//ENSMUST00000057892	mmu-miR-149-3p	Sarm1
5:131472259|131477023//ENSMUST00000187544	mmu-miR-6907-5p	Kdm2a
4:143131710|143142234//ENSMUST00000105778	mmu-miR-6388	Shisal1
4:143131710|143145446//ENSMUST00000197026	mmu-miR-6357	Shisal1
4:143131710|143145446//ENSMUST00000197026	mmu-miR-6900-3p	Mgll
4:143131710|143145446//ENSMUST00000197026	mmu-miR-763	Sarm1
5:131472259|131477023//ENSMUST00000160071	mmu-miR-6993-5p	Sarm1
11:107043633|107077798//ENSMUST00000057892	mmu-miR-6965-5p	Mgll
2:169883526|169886586//ENSMUST00000109157	mmu-miR-7684-5p	Csnk1g1
11:107043633|107077798//ENSMUST00000057892	mmu-miR-7056-5p	Psmb11
5:131472259|131477023//ENSMUST00000160071	mmu-miR-6929-5p	Snph
5:131472259|131477023//ENSMUST00000187544	mmu-miR-6981-5p	Kdm2a
5:131472259|131477023//ENSMUST00000161226	mmu-miR-7081-5p	Sh2d2a
4:143131710|143145446//ENSMUST00000105778	mmu-miR-8103	Sh2d2a
4:143131710|143145446//ENSMUST00000197026	mmu-miR-6418-5p	Psmb11
11:107043633|107077798//ENSMUST00000057892	mmu-miR-3475-3p	Mgll
11:107043633|107077798//ENSMUST00000057892	mmu-miR-7684-5p	Csnk1g1
5:131472259|131477023//ENSMUST00000161226	mmu-miR-5110	Sh2d2a
4:143131710|143145446//ENSMUST00000197026	mmu-miR-7667-5p	Psmb11
5:131472259|131477023//ENSMUST00000187544	mmu-miR-7031-5p	Shisal1
5:131472259|131477023//ENSMUST00000187544	mmu-miR-7669-3p	Shisal1
11:107043633|107077798//ENSMUST00000057892	mmu-miR-5110	Sarm1
4:143131710|143145446//ENSMUST00000197026	mmu-miR-5110	Sh2d2a
4:143131710|143145446//ENSMUST00000197026	mmu-miR-7235-5p	Kdm2a
4:143131710|143145446//ENSMUST00000197026	mmu-miR-466f	Sh2d2a
11:107043633|107077798//ENSMUST00000057892	mmu-miR-6357	Shisal1
5:131472259|131477023//ENSMUST00000187544	mmu-miR-7081-5p	Snph
11:107043633|107077798//ENSMUST00000057892	mmu-miR-7087-5p	Kdm2a
11:107043633|107077798//ENSMUST00000057892	mmu-miR-5114	Kdm2a
5:131472259|131477023//ENSMUST00000161226	mmu-miR-666-3p	Psmb11
5:131472259|131477023//ENSMUST00000187544	mmu-miR-6929-5p	Sh2d2a
5:131472259|131477023//ENSMUST00000161226	mmu-miR-1982-5p	Shisal1
11:107043633|107077798//ENSMUST00000057892	mmu-miR-6337	Snph
11:107043633|107077798//ENSMUST00000057892	mmu-miR-5135	Hif3a
2:169883526|169886586//ENSMUST00000109157	mmu-miR-6987-5p	Shisal1
5:131472259|131477023//ENSMUST00000160071	mmu-miR-709	Snph
5:131472259|131477023//ENSMUST00000161226	mmu-miR-5114	Psmb11
5:131472259|131477023//ENSMUST00000160071	mmu-miR-1943-5p	Shisal1
11:107043633|107077798//ENSMUST00000057892	mmu-miR-145a-5p	Sarm1
2:169883526|169886586//ENSMUST00000109157	mmu-miR-6943-5p	Shisal1
11:107043633|107077798//ENSMUST00000057892	mmu-miR-6405	Csnk1g1
2:169883526|169886586//ENSMUST00000109157	mmu-miR-7037-5p	Csnk1g1
11:107043633|107077798//ENSMUST00000057892	mmu-miR-7048-5p	Psmb11
11:107043633|107077798//ENSMUST00000057892	mmu-miR-667-5p	Mgll
4:143131710|143145446//ENSMUST00000197026	mmu-miR-666-3p	Psmb11
5:131472259|131477023//ENSMUST00000187544	mmu-miR-709	Sarm1
5:131472259|131477023//ENSMUST00000187544	mmu-miR-7669-3p	Sarm1
4:143131710|143145446//ENSMUST00000105778	mmu-miR-7003-5p	Shisal1
5:131472259|131477023//ENSMUST00000160071	mmu-miR-6998-5p	Shisal1
11:107043633|107077798//ENSMUST00000057892	mmu-miR-7050-5p	Mgll
4:143131710|143145446//ENSMUST00000105778	mmu-miR-6966-3p	Shisal1
5:131472259|131477023//ENSMUST00000160071	mmu-miR-6940-5p	Snph
2:169883526|169886586//ENSMUST00000109157	mmu-miR-7014-5p	Shisal1
4:143131710|143145446//ENSMUST00000105778	mmu-miR-1906	Sarm1
5:131472259|131477023//ENSMUST00000161226	mmu-miR-7119-5p	Snph
4:143131710|143142234//ENSMUST00000105778	mmu-miR-301b-5p	Snph
11:107043633|107077798//ENSMUST00000057892	mmu-miR-199b-3p	Mgll
4:143131710|143145446//ENSMUST00000197026	mmu-miR-6929-5p	Sh2d2a
4:143131710|143145446//ENSMUST00000197026	mmu-miR-3081-5p	Sarm1
4:143131710|143145446//ENSMUST00000197026	mmu-miR-30c-2-3p	Kdm2a
4:143131710|143145446//ENSMUST00000197026	mmu-miR-669k-5p	Psmb11
4:143131710|143145446//ENSMUST00000105778	mmu-miR-7211-3p	Mgll
11:107043633|107077798//ENSMUST00000057892	mmu-miR-6367	Kdm2a
11:107043633|107077798//ENSMUST00000057892	mmu-miR-6405	Psmb11
4:143131710|143145446//ENSMUST00000105778	mmu-miR-7079-5p	Sh2d2a
11:107043633|107077798//ENSMUST00000057892	mmu-miR-361-3p	Mgll
5:131472259|131477023//ENSMUST00000187544	mmu-miR-709	Shisal1
11:107043633|107077798//ENSMUST00000057892	mmu-miR-7062-5p	Hif3a
4:143131710|143145446//ENSMUST00000105778	mmu-miR-1943-5p	Sh2d2a
2:169883526|169886586//ENSMUST00000109157	mmu-miR-7117-5p	Csnk1g1
4:143131710|143145446//ENSMUST00000197026	mmu-miR-7001-5p	Sarm1
2:169883526|169886586//ENSMUST00000109157	mmu-miR-7688-5p	Sarm1
11:107043633|107077798//ENSMUST00000057892	mmu-miR-6914-5p	Psmb11
5:131472259|131477023//ENSMUST00000160071	mmu-miR-7119-5p	Sarm1
4:143131710|143142234//ENSMUST00000105778	mmu-miR-6975-5p	Shisal1
5:131472259|131477023//ENSMUST00000160071	mmu-miR-7018-5p	Sh2d2a
11:107043633|107077798//ENSMUST00000057892	mmu-miR-5133	Snph
4:143131710|143142234//ENSMUST00000105778	mmu-miR-301b-5p	Shisal1
5:131472259|131477023//ENSMUST00000187544	mmu-miR-1249-5p	Psmb11
4:143131710|143145446//ENSMUST00000105778	mmu-miR-6960-5p	Sarm1
5:131472259|131477023//ENSMUST00000187544	mmu-miR-7023-5p	Snph
5:131472259|131477023//ENSMUST00000160071	mmu-miR-7239-3p	Sh2d2a
5:131472259|131477023//ENSMUST00000187544	mmu-miR-7047-5p	Sarm1
2:169883526|169886586//ENSMUST00000109157	mmu-miR-7031-5p	Hif3a
4:143131710|143145446//ENSMUST00000197026	mmu-miR-466o-3p	Psmb11
5:131472259|131477023//ENSMUST00000161226	mmu-miR-432	Snph
5:131472259|131477023//ENSMUST00000160071	mmu-miR-1249-5p	Shisal1
5:131472259|131477023//ENSMUST00000161226	mmu-miR-3113-5p	Psmb11
11:107043633|107077798//ENSMUST00000057892	mmu-miR-25-5p	Mgll
11:107043633|107077798//ENSMUST00000057892	mmu-miR-671-5p	Sarm1
11:107043633|107077798//ENSMUST00000057892	mmu-miR-679-5p	Hif3a
11:107043633|107077798//ENSMUST00000057892	mmu-miR-6991-5p	Hif3a
4:143131710|143142234//ENSMUST00000105778	mmu-miR-6971-5p	Snph
5:131472259|131477023//ENSMUST00000161226	mmu-miR-432	Shisal1
11:107043633|107077798//ENSMUST00000057892	mmu-miR-7001-5p	Fosl2
11:107043633|107077798//ENSMUST00000057892	mmu-miR-3113-5p	Psmb11
11:107043633|107077798//ENSMUST00000057892	mmu-miR-8108	Psmb11
4:143131710|143142234//ENSMUST00000105778	mmu-miR-7030-5p	Shisal1
4:143131710|143145446//ENSMUST00000105778	mmu-miR-7213-5p	Sarm1
4:143131710|143145446//ENSMUST00000105778	mmu-miR-6975-3p	Mgll
11:107043633|107077798//ENSMUST00000057892	mmu-miR-668-3p	Shisal1
4:143131710|143145446//ENSMUST00000197026	mmu-miR-669m-5p	Shisal1
2:169883526|169886586//ENSMUST00000109157	mmu-miR-7242-3p	Psmb11
11:107043633|107077798//ENSMUST00000057892	mmu-miR-6982-5p	Psmb11
4:143131710|143145446//ENSMUST00000105778	mmu-miR-7043-3p	Sarm1
5:131472259|131477023//ENSMUST00000161226	mmu-miR-702-5p	Sh2d2a
4:143131710|143145446//ENSMUST00000105778	mmu-miR-7052-3p	Psmb11
4:143131710|143145446//ENSMUST00000197026	mmu-miR-6930-5p	Kdm2a
5:131472259|131477023//ENSMUST00000187544	mmu-miR-762	Psmb11
4:143131710|143145446//ENSMUST00000197026	mmu-miR-7669-3p	Sh2d2a
4:143131710|143142234//ENSMUST00000105778	mmu-miR-6952-3p	Shisal1
4:143131710|143145446//ENSMUST00000105778	mmu-miR-6955-3p	Sh2d2a
2:169883526|169886586//ENSMUST00000109157	mmu-miR-204-3p	Psmb11
5:131472259|131477023//ENSMUST00000160071	mmu-miR-7212-5p	Shisal1
15:57821032|57823751//ENSMUST00000096430	mmu-miR-6395	Shisal1
4:143131710|143145446//ENSMUST00000197026	mmu-miR-7648-3p	Mgll
11:107043633|107077798//ENSMUST00000057892	mmu-miR-378d	Hif3a
15:57821032|57823751//ENSMUST00000096430	mmu-miR-6989-5p	Shisal1
11:107043633|107077798//ENSMUST00000057892	mmu-miR-7062-5p	Fosl2
4:143131710|143145446//ENSMUST00000197026	mmu-miR-7007-5p	Sarm1
11:107043633|107077798//ENSMUST00000057892	mmu-miR-221-5p	Fosl2
5:131472259|131477023//ENSMUST00000187544	mmu-miR-6998-5p	Sh2d2a
11:107043633|107077798//ENSMUST00000057892	mmu-miR-7094b-2-5p	Csnk1g1
11:107043633|107077798//ENSMUST00000057892	mmu-miR-1966-5p	Shisal1
11:107043633|107077798//ENSMUST00000057892	mmu-miR-3473b	Sarm1
4:143131710|143145446//ENSMUST00000197026	mmu-miR-3966	Shisal1
2:169883526|169886586//ENSMUST00000109157	mmu-miR-7072-5p	Sh2d2a
11:107043633|107077798//ENSMUST00000057892	mmu-miR-339-5p	Fosl2
4:143131710|143142234//ENSMUST00000105778	mmu-miR-6925-5p	Snph
4:143131710|143145446//ENSMUST00000197026	mmu-miR-1291	Mgll
5:131472259|131477023//ENSMUST00000160071	mmu-miR-3470b	Psmb11
4:143131710|143145446//ENSMUST00000197026	mmu-miR-351-5p	Sh2d2a
4:143131710|143145446//ENSMUST00000197026	mmu-miR-7118-5p	Sh2d2a
4:143131710|143145446//ENSMUST00000105778	mmu-miR-7085-5p	Shisal1
5:131472259|131477023//ENSMUST00000187544	mmu-miR-7067-5p	Kdm2a
4:143131710|143145446//ENSMUST00000197026	mmu-miR-6981-5p	Psmb11
5:131472259|131477023//ENSMUST00000160071	mmu-miR-7030-5p	Sh2d2a
4:143131710|143145446//ENSMUST00000105778	mmu-miR-1968-3p	Shisal1
4:143131710|143145446//ENSMUST00000105778	mmu-miR-7047-5p	Sarm1
5:131472259|131477023//ENSMUST00000187544	mmu-miR-7001-5p	Sarm1
5:131472259|131477023//ENSMUST00000187544	mmu-miR-3552	Kdm2a
2:169883526|169886586//ENSMUST00000109157	mmu-miR-7242-3p	Fosl2
2:169883526|169886586//ENSMUST00000109157	mmu-miR-7074-5p	Shisal1
5:131472259|131477023//ENSMUST00000187544	mmu-miR-29c-3p	Kdm2a
4:143131710|143145446//ENSMUST00000105778	mmu-miR-6955-3p	Shisal1
11:107043633|107077798//ENSMUST00000057892	mmu-miR-193b-3p	Csnk1g1
11:107043633|107077798//ENSMUST00000057892	mmu-miR-351-5p	Csnk1g1
11:107043633|107077798//ENSMUST00000057892	mmu-miR-3064-5p	Csnk1g1
5:131472259|131477023//ENSMUST00000160071	mmu-miR-7669-3p	Snph
5:131472259|131477023//ENSMUST00000187544	mmu-miR-1966-5p	Sh2d2a
2:169883526|169886586//ENSMUST00000109157	mmu-miR-7019-3p	Sh2d2a
4:143131710|143145446//ENSMUST00000197026	mmu-miR-3154	Kdm2a
4:143131710|143145446//ENSMUST00000197026	mmu-miR-5623-3p	Mgll
11:107043633|107077798//ENSMUST00000057892	mmu-miR-6969-5p	Csnk1g1
5:131472259|131477023//ENSMUST00000160071	mmu-miR-7226-5p	Shisal1
2:169883526|169886586//ENSMUST00000109157	mmu-miR-6940-5p	Psmb11
11:107043633|107077798//ENSMUST00000057892	mmu-miR-6368	Psmb11
4:143131710|143145446//ENSMUST00000197026	mmu-miR-3102-5p	Kdm2a
5:131472259|131477023//ENSMUST00000187544	mmu-miR-6998-5p	Shisal1
5:131472259|131477023//ENSMUST00000160071	mmu-miR-1943-5p	Snph
5:131472259|131477023//ENSMUST00000187544	mmu-miR-138-5p	Kdm2a
2:169883526|169886586//ENSMUST00000109157	mmu-miR-7652-3p	Sarm1
5:131472259|131477023//ENSMUST00000187544	mmu-miR-6971-5p	Kdm2a
5:131472259|131477023//ENSMUST00000187544	mmu-miR-138-5p	Sh2d2a
11:107043633|107077798//ENSMUST00000057892	mmu-miR-6918-5p	Fosl2
11:107043633|107077798//ENSMUST00000057892	mmu-miR-378c	Csnk1g1
4:143131710|143142234//ENSMUST00000105778	mmu-miR-7075-5p	Shisal1
11:107043633|107077798//ENSMUST00000057892	mmu-miR-671-5p	Snph
4:143131710|143145446//ENSMUST00000197026	mmu-miR-7050-5p	Mgll
4:143131710|143145446//ENSMUST00000197026	mmu-miR-7239-3p	Kdm2a
4:143131710|143145446//ENSMUST00000105778	mmu-miR-7094b-2-5p	Psmb11
2:169883526|169886586//ENSMUST00000109157	mmu-miR-6943-5p	Hif3a
4:143131710|143145446//ENSMUST00000105778	mmu-miR-1291	Psmb11
4:143131710|143145446//ENSMUST00000197026	mmu-miR-7054-5p	Shisal1
4:143131710|143145446//ENSMUST00000197026	mmu-miR-6926-5p	Sh2d2a
11:107043633|107077798//ENSMUST00000057892	mmu-miR-8108	Hif3a
4:143131710|143145446//ENSMUST00000105778	mmu-miR-7048-5p	Shisal1
5:131472259|131477023//ENSMUST00000161226	mmu-miR-7063-5p	Sh2d2a
4:143131710|143145446//ENSMUST00000197026	mmu-miR-3100-5p	Shisal1
4:143131710|143145446//ENSMUST00000197026	mmu-miR-7052-3p	Kdm2a
5:131472259|131477023//ENSMUST00000160071	mmu-miR-221-5p	Shisal1
11:107043633|107077798//ENSMUST00000057892	mmu-miR-3091-3p	Snph
11:107043633|107077798//ENSMUST00000057892	mmu-miR-7648-3p	Mgll
2:169883526|169886586//ENSMUST00000109157	mmu-miR-8104	Csnk1g1
4:143131710|143145446//ENSMUST00000105778	mmu-miR-7087-3p	Sarm1
11:107043633|107077798//ENSMUST00000057892	mmu-miR-7005-3p	Sarm1
11:107043633|107077798//ENSMUST00000057892	mmu-miR-670-5p	Csnk1g1
5:131472259|131477023//ENSMUST00000160071	mmu-miR-7067-5p	Psmb11
5:131472259|131477023//ENSMUST00000160071	mmu-miR-7048-5p	Snph
2:169883526|169886586//ENSMUST00000109157	mmu-miR-5129-5p	Shisal1
4:143131710|143145446//ENSMUST00000105778	mmu-miR-7019-5p	Mgll
2:169883526|169886586//ENSMUST00000109157	mmu-miR-7009-5p	Shisal1
5:131472259|131477023//ENSMUST00000160071	mmu-miR-6337	Hif3a
4:143131710|143145446//ENSMUST00000197026	mmu-miR-7047-5p	Mgll
5:131472259|131477023//ENSMUST00000187544	mmu-miR-7212-5p	Shisal1
2:169883526|169886586//ENSMUST00000109157	mmu-miR-204-3p	Csnk1g1
4:143131710|143145446//ENSMUST00000105778	mmu-miR-7079-5p	Kdm2a
5:131472259|131477023//ENSMUST00000160071	mmu-miR-6369	Sh2d2a
5:131472259|131477023//ENSMUST00000160071	mmu-miR-7047-5p	Shisal1
4:143131710|143142234//ENSMUST00000105778	mmu-miR-6921-5p	Snph
4:143131710|143145446//ENSMUST00000197026	mmu-miR-7211-3p	Mgll
5:131472259|131477023//ENSMUST00000160071	mmu-miR-3552	Kdm2a
5:131472259|131477023//ENSMUST00000161226	mmu-miR-667-5p	Sh2d2a
4:143131710|143145446//ENSMUST00000197026	mmu-miR-6969-5p	Psmb11
5:131472259|131477023//ENSMUST00000160071	mmu-miR-432	Shisal1
2:169883526|169886586//ENSMUST00000109157	mmu-miR-7042-5p	Shisal1
4:143131710|143145446//ENSMUST00000105778	mmu-miR-677-3p	Psmb11
11:107043633|107077798//ENSMUST00000057892	mmu-miR-7213-5p	Sarm1
2:169883526|169886586//ENSMUST00000109157	mmu-miR-6368	Psmb11
5:131472259|131477023//ENSMUST00000160071	mmu-miR-7094b-2-5p	Sarm1
4:143131710|143145446//ENSMUST00000105778	mmu-miR-6921-5p	Kdm2a
4:143131710|143145446//ENSMUST00000105778	mmu-miR-7048-5p	Sh2d2a
5:131472259|131477023//ENSMUST00000161226	mmu-miR-6941-5p	Shisal1
11:107043633|107077798//ENSMUST00000057892	mmu-miR-6405	Kdm2a
11:107043633|107077798//ENSMUST00000057892	mmu-miR-204-3p	Csnk1g1
4:143131710|143145446//ENSMUST00000105778	mmu-miR-6929-5p	Mgll
4:143131710|143142234//ENSMUST00000105778	mmu-miR-6992-5p	Shisal1
5:131472259|131477023//ENSMUST00000160071	mmu-miR-7031-5p	Shisal1
4:143131710|143145446//ENSMUST00000197026	mmu-miR-7053-3p	Sh2d2a
11:107043633|107077798//ENSMUST00000057892	mmu-miR-7005-5p	Sarm1
5:131472259|131477023//ENSMUST00000187544	mmu-miR-1249-5p	Shisal1
4:143131710|143145446//ENSMUST00000197026	mmu-miR-669h-5p	Sarm1
11:107043633|107077798//ENSMUST00000057892	mmu-miR-3085-3p	Sarm1
2:169883526|169886586//ENSMUST00000109157	mmu-miR-125a-3p	Sh2d2a
5:131472259|131477023//ENSMUST00000160071	mmu-miR-7094b-2-5p	Psmb11
4:143131710|143145446//ENSMUST00000197026	mmu-miR-3090-5p	Shisal1
4:143131710|143145446//ENSMUST00000197026	mmu-miR-5110	Sarm1
11:107043633|107077798//ENSMUST00000057892	mmu-miR-7028-5p	Hif3a
11:107043633|107077798//ENSMUST00000057892	mmu-miR-6391	Shisal1
5:131472259|131477023//ENSMUST00000160071	mmu-miR-138-5p	Kdm2a
4:143131710|143145446//ENSMUST00000105778	mmu-miR-1224-3p	Shisal1
4:143131710|143145446//ENSMUST00000105778	mmu-miR-466k	Sh2d2a
2:169883526|169886586//ENSMUST00000109157	mmu-miR-3473e	Psmb11
11:107043633|107077798//ENSMUST00000057892	mmu-miR-7048-5p	Snph
2:169883526|169886586//ENSMUST00000109157	mmu-miR-7078-5p	Csnk1g1
5:131472259|131477023//ENSMUST00000187544	mmu-miR-1249-5p	Kdm2a
2:169883526|169886586//ENSMUST00000109157	mmu-miR-7035-3p	Sh2d2a
11:107043633|107077798//ENSMUST00000057892	mmu-miR-6368	Shisal1
11:107043633|107077798//ENSMUST00000057892	mmu-miR-6907-5p	Psmb11
5:131472259|131477023//ENSMUST00000187544	mmu-miR-7239-3p	Sh2d2a
11:107043633|107077798//ENSMUST00000057892	mmu-miR-103-1-5p	Psmb11
11:107043633|107077798//ENSMUST00000057892	mmu-miR-5110	Psmb11
5:131472259|131477023//ENSMUST00000161226	mmu-miR-7008-5p	Kdm2a
5:131472259|131477023//ENSMUST00000161226	mmu-miR-7030-5p	Kdm2a
4:143131710|143145446//ENSMUST00000197026	mmu-miR-466k	Sarm1
5:131472259|131477023//ENSMUST00000187544	mmu-miR-3473e	Sarm1
4:143131710|143145446//ENSMUST00000105778	mmu-miR-7648-3p	Mgll
4:143131710|143145446//ENSMUST00000197026	mmu-miR-7050-5p	Sarm1
2:169883526|169886586//ENSMUST00000109157	mmu-miR-125a-3p	Psmb11
4:143131710|143142234//ENSMUST00000105778	mmu-miR-6925-5p	Shisal1
11:107043633|107077798//ENSMUST00000057892	mmu-miR-7047-5p	Mgll
5:131472259|131477023//ENSMUST00000160071	mmu-miR-1249-5p	Sarm1
4:143131710|143145446//ENSMUST00000197026	mmu-miR-1906	Sh2d2a
5:131472259|131477023//ENSMUST00000160071	mmu-miR-2861	Snph
4:143131710|143145446//ENSMUST00000105778	mmu-miR-1927	Psmb11
11:107043633|107077798//ENSMUST00000057892	mmu-miR-3058-3p	Snph
5:131472259|131477023//ENSMUST00000160071	mmu-miR-7019-5p	Psmb11
5:131472259|131477023//ENSMUST00000160071	mmu-miR-1966-5p	Sh2d2a
4:143131710|143145446//ENSMUST00000197026	mmu-miR-6979-3p	Mgll
4:143131710|143145446//ENSMUST00000197026	mmu-miR-7216-5p	Mgll
5:131472259|131477023//ENSMUST00000161226	mmu-miR-6993-5p	Sh2d2a
11:107043633|107077798//ENSMUST00000057892	mmu-miR-7056-3p	Fosl2
11:107043633|107077798//ENSMUST00000057892	mmu-miR-3078-3p	Csnk1g1
2:169883526|169886586//ENSMUST00000109157	mmu-miR-7242-3p	Sh2d2a
4:143131710|143145446//ENSMUST00000197026	mmu-miR-6931-5p	Shisal1
2:169883526|169886586//ENSMUST00000109157	mmu-miR-763	Sarm1
5:131472259|131477023//ENSMUST00000160071	mmu-miR-762	Sh2d2a
11:107043633|107077798//ENSMUST00000057892	mmu-miR-34a-5p	Csnk1g1
5:131472259|131477023//ENSMUST00000187544	mmu-miR-5110	Sh2d2a
4:143131710|143145446//ENSMUST00000197026	mmu-miR-6405	Shisal1
4:143131710|143145446//ENSMUST00000197026	mmu-miR-7094b-2-5p	Sarm1
11:107043633|107077798//ENSMUST00000057892	mmu-miR-6931-5p	Kdm2a
4:143131710|143145446//ENSMUST00000197026	mmu-miR-466m-5p	Shisal1
11:107043633|107077798//ENSMUST00000057892	mmu-miR-6965-5p	Sarm1
11:107043633|107077798//ENSMUST00000057892	mmu-miR-185-5p	Fosl2
4:143131710|143145446//ENSMUST00000105778	mmu-miR-7118-5p	Sh2d2a
4:143131710|143145446//ENSMUST00000197026	mmu-miR-6987-5p	Sarm1
4:143131710|143145446//ENSMUST00000105778	mmu-miR-7047-5p	Mgll
4:143131710|143145446//ENSMUST00000197026	mmu-miR-669c-3p	Shisal1
4:143131710|143142234//ENSMUST00000105778	mmu-miR-7001-5p	Shisal1
5:131472259|131477023//ENSMUST00000161226	mmu-miR-7226-5p	Snph
5:131472259|131477023//ENSMUST00000160071	mmu-miR-6981-5p	Sarm1
4:143131710|143145446//ENSMUST00000197026	mmu-miR-5623-5p	Sh2d2a
4:143131710|143145446//ENSMUST00000105778	mmu-miR-7076-5p	Kdm2a
11:107043633|107077798//ENSMUST00000057892	mmu-miR-6337	Hif3a
5:131472259|131477023//ENSMUST00000187544	mmu-miR-8100	Sarm1
11:107043633|107077798//ENSMUST00000057892	mmu-miR-6914-5p	Hif3a
4:143131710|143145446//ENSMUST00000105778	mmu-miR-709	Psmb11
4:143131710|143145446//ENSMUST00000197026	mmu-miR-7023-5p	Shisal1
5:131472259|131477023//ENSMUST00000187544	mmu-miR-667-5p	Sh2d2a
4:143131710|143145446//ENSMUST00000105778	mmu-miR-762	Sh2d2a
4:143131710|143142234//ENSMUST00000105778	mmu-miR-346-3p	Snph
11:107043633|107077798//ENSMUST00000057892	mmu-miR-6916-5p	Sarm1
11:107043633|107077798//ENSMUST00000057892	mmu-miR-3552	Kdm2a
11:107043633|107077798//ENSMUST00000057892	mmu-miR-7117-5p	Fosl2
5:131472259|131477023//ENSMUST00000160071	mmu-miR-6907-5p	Hif3a
4:143131710|143145446//ENSMUST00000105778	mmu-miR-7018-5p	Shisal1
4:143131710|143145446//ENSMUST00000197026	mmu-miR-3087-5p	Sarm1
4:143131710|143145446//ENSMUST00000105778	mmu-miR-301b-5p	Sh2d2a
15:57821032|57823751//ENSMUST00000096430	mmu-miR-1231-5p	Shisal1
4:143131710|143145446//ENSMUST00000105778	mmu-miR-6916-5p	Mgll
4:143131710|143142234//ENSMUST00000105778	mmu-miR-5623-5p	Shisal1
5:131472259|131477023//ENSMUST00000160071	mmu-miR-3473b	Psmb11
5:131472259|131477023//ENSMUST00000161226	mmu-miR-7669-3p	Shisal1
11:107043633|107077798//ENSMUST00000057892	mmu-miR-5627-5p	Snph
4:143131710|143145446//ENSMUST00000105778	mmu-miR-466i-5p	Sarm1
5:131472259|131477023//ENSMUST00000187544	mmu-miR-7020-5p	Shisal1
4:143131710|143145446//ENSMUST00000197026	mmu-miR-698-5p	Sarm1
4:143131710|143145446//ENSMUST00000105778	mmu-miR-8113	Mgll
5:131472259|131477023//ENSMUST00000187544	mmu-miR-7067-5p	Snph
4:143131710|143145446//ENSMUST00000197026	mmu-miR-7047-5p	Shisal1
5:131472259|131477023//ENSMUST00000187544	mmu-miR-7001-5p	Shisal1
5:131472259|131477023//ENSMUST00000160071	mmu-miR-6907-5p	Snph
4:143131710|143145446//ENSMUST00000105778	mmu-miR-6975-5p	Psmb11
5:131472259|131477023//ENSMUST00000187544	mmu-miR-7226-5p	Shisal1
4:143131710|143145446//ENSMUST00000105778	mmu-miR-6418-5p	Psmb11
4:143131710|143145446//ENSMUST00000105778	mmu-miR-5623-3p	Mgll
4:143131710|143145446//ENSMUST00000197026	mmu-miR-1968-3p	Shisal1
4:143131710|143145446//ENSMUST00000197026	mmu-miR-504-3p	Mgll
5:131472259|131477023//ENSMUST00000161226	mmu-miR-6926-5p	Shisal1
5:131472259|131477023//ENSMUST00000160071	mmu-miR-5110	Snph
4:143131710|143145446//ENSMUST00000197026	mmu-miR-3099-3p	Sarm1
2:169883526|169886586//ENSMUST00000109157	mmu-miR-671-5p	Csnk1g1
4:143131710|143145446//ENSMUST00000197026	mmu-miR-3110-5p	Sh2d2a
4:143131710|143145446//ENSMUST00000105778	mmu-miR-7048-5p	Psmb11
4:143131710|143145446//ENSMUST00000105778	mmu-miR-298-5p	Kdm2a
5:131472259|131477023//ENSMUST00000160071	mmu-miR-7015-5p	Shisal1
4:143131710|143145446//ENSMUST00000197026	mmu-miR-7667-5p	Kdm2a
4:143131710|143145446//ENSMUST00000197026	mmu-miR-8113	Psmb11
4:143131710|143145446//ENSMUST00000197026	mmu-miR-6922-5p	Mgll
4:143131710|143145446//ENSMUST00000197026	mmu-miR-6924-5p	Psmb11
5:131472259|131477023//ENSMUST00000161226	mmu-miR-7001-5p	Shisal1
2:169883526|169886586//ENSMUST00000109157	mmu-miR-1950	Fosl2
11:107043633|107077798//ENSMUST00000057892	mmu-miR-7047-5p	Csnk1g1
4:143131710|143145446//ENSMUST00000197026	mmu-miR-470-5p	Shisal1
4:143131710|143145446//ENSMUST00000197026	mmu-miR-7087-3p	Sarm1
4:143131710|143145446//ENSMUST00000197026	mmu-miR-5107-5p	Shisal1
5:131472259|131477023//ENSMUST00000187544	mmu-miR-6926-5p	Shisal1
5:131472259|131477023//ENSMUST00000161226	mmu-miR-7652-3p	Sarm1
5:131472259|131477023//ENSMUST00000160071	mmu-miR-7024-5p	Shisal1
11:107043633|107077798//ENSMUST00000057892	mmu-miR-6404	Csnk1g1
2:169883526|169886586//ENSMUST00000109157	mmu-miR-7117-5p	Sarm1
11:107043633|107077798//ENSMUST00000057892	mmu-miR-7021-3p	Mgll
11:107043633|107077798//ENSMUST00000057892	mmu-miR-6974-3p	Hif3a
5:131472259|131477023//ENSMUST00000161226	mmu-miR-7019-5p	Snph
4:143131710|143142234//ENSMUST00000105778	mmu-miR-149-3p	Shisal1
2:169883526|169886586//ENSMUST00000109157	mmu-miR-204-3p	Hif3a
5:131472259|131477023//ENSMUST00000161226	mmu-miR-6337	Hif3a
4:143131710|143145446//ENSMUST00000197026	mmu-miR-6931-5p	Kdm2a
2:169883526|169886586//ENSMUST00000109157	mmu-miR-6992-5p	Shisal1
4:143131710|143145446//ENSMUST00000197026	mmu-miR-3099-3p	Kdm2a
2:169883526|169886586//ENSMUST00000109157	mmu-miR-7037-5p	Fosl2
5:131472259|131477023//ENSMUST00000160071	mmu-miR-1249-5p	Psmb11
2:169883526|169886586//ENSMUST00000109157	mmu-miR-432	Shisal1
4:143131710|143145446//ENSMUST00000197026	mmu-miR-671-5p	Sarm1
4:143131710|143145446//ENSMUST00000197026	mmu-miR-8110	Shisal1
5:131472259|131477023//ENSMUST00000187544	mmu-miR-664-5p	Hif3a
11:107043633|107077798//ENSMUST00000057892	mmu-miR-7001-5p	Snph
2:169883526|169886586//ENSMUST00000109157	mmu-miR-6999-5p	Sh2d2a
5:131472259|131477023//ENSMUST00000160071	mmu-miR-7008-5p	Kdm2a
4:143131710|143145446//ENSMUST00000105778	mmu-miR-7117-5p	Sh2d2a
5:131472259|131477023//ENSMUST00000187544	mmu-miR-5110	Sarm1
11:107043633|107077798//ENSMUST00000057892	mmu-miR-6964-5p	Mgll
5:131472259|131477023//ENSMUST00000161226	mmu-miR-6998-5p	Shisal1
11:107043633|107077798//ENSMUST00000057892	mmu-miR-5133	Shisal1
11:107043633|107077798//ENSMUST00000057892	mmu-miR-7005-5p	Shisal1
4:143131710|143145446//ENSMUST00000197026	mmu-miR-3472	Psmb11
4:143131710|143145446//ENSMUST00000197026	mmu-miR-23a-5p	Mgll
11:107043633|107077798//ENSMUST00000057892	mmu-miR-8108	Shisal1
5:131472259|131477023//ENSMUST00000161226	mmu-miR-7118-5p	Sh2d2a
11:107043633|107077798//ENSMUST00000057892	mmu-miR-7226-5p	Shisal1
11:107043633|107077798//ENSMUST00000057892	mmu-miR-3064-5p	Psmb11
5:131472259|131477023//ENSMUST00000161226	mmu-miR-2861	Sh2d2a
5:131472259|131477023//ENSMUST00000187544	mmu-miR-7008-5p	Shisal1
15:57821032|57823751//ENSMUST00000096430	mmu-miR-7005-3p	Shisal1
11:107043633|107077798//ENSMUST00000057892	mmu-miR-6925-5p	Shisal1
4:143131710|143145446//ENSMUST00000105778	mmu-miR-7084-3p	Sh2d2a
4:143131710|143145446//ENSMUST00000105778	mmu-miR-6953-5p	Shisal1
4:143131710|143145446//ENSMUST00000197026	mmu-miR-346-3p	Psmb11
4:143131710|143142234//ENSMUST00000105778	mmu-miR-3078-3p	Snph
4:143131710|143145446//ENSMUST00000197026	mmu-miR-3083-5p	Psmb11
5:131472259|131477023//ENSMUST00000161226	mmu-miR-6924-5p	Psmb11
11:107043633|107077798//ENSMUST00000057892	mmu-miR-351-5p	Psmb11
5:131472259|131477023//ENSMUST00000187544	mmu-miR-5114	Sarm1
11:107043633|107077798//ENSMUST00000057892	mmu-miR-6965-3p	Fosl2
11:107043633|107077798//ENSMUST00000057892	mmu-miR-7669-3p	Snph
15:57821032|57823751//ENSMUST00000096430	mmu-miR-7043-3p	Shisal1
4:143131710|143145446//ENSMUST00000197026	mmu-miR-3473c	Kdm2a
5:131472259|131477023//ENSMUST00000161226	mmu-miR-6998-5p	Snph
11:107043633|107077798//ENSMUST00000057892	mmu-miR-7117-5p	Sarm1
4:143131710|143145446//ENSMUST00000105778	mmu-miR-5107-5p	Kdm2a
11:107043633|107077798//ENSMUST00000057892	mmu-miR-7001-5p	Sarm1
4:143131710|143142234//ENSMUST00000105778	mmu-miR-6418-5p	Snph
5:131472259|131477023//ENSMUST00000160071	mmu-miR-7031-5p	Snph
11:107043633|107077798//ENSMUST00000057892	mmu-miR-6904-5p	Psmb11
5:131472259|131477023//ENSMUST00000187544	mmu-miR-6982-5p	Sh2d2a
4:143131710|143142234//ENSMUST00000105778	mmu-miR-7064-5p	Shisal1
5:131472259|131477023//ENSMUST00000161226	mmu-miR-7056-5p	Psmb11
5:131472259|131477023//ENSMUST00000160071	mmu-miR-7242-5p	Shisal1
5:131472259|131477023//ENSMUST00000161226	mmu-miR-7081-5p	Psmb11
5:131472259|131477023//ENSMUST00000187544	mmu-miR-7067-5p	Psmb11
11:107043633|107077798//ENSMUST00000057892	mmu-miR-7005-3p	Shisal1
11:107043633|107077798//ENSMUST00000057892	mmu-miR-7669-3p	Mgll
11:107043633|107077798//ENSMUST00000057892	mmu-miR-6904-5p	Csnk1g1
4:143131710|143145446//ENSMUST00000197026	mmu-miR-1291	Psmb11
5:131472259|131477023//ENSMUST00000161226	mmu-miR-7019-5p	Psmb11
5:131472259|131477023//ENSMUST00000161226	mmu-miR-1249-5p	Kdm2a
5:131472259|131477023//ENSMUST00000187544	mmu-miR-7056-5p	Snph
4:143131710|143145446//ENSMUST00000197026	mmu-miR-7006-5p	Mgll
5:131472259|131477023//ENSMUST00000187544	mmu-miR-432	Snph
4:143131710|143145446//ENSMUST00000105778	mmu-miR-504-3p	Sh2d2a
4:143131710|143145446//ENSMUST00000197026	mmu-miR-7012-5p	Sarm1
11:107043633|107077798//ENSMUST00000057892	mmu-miR-1843a-5p	Csnk1g1
5:131472259|131477023//ENSMUST00000161226	mmu-miR-7669-3p	Kdm2a
5:131472259|131477023//ENSMUST00000161226	mmu-miR-7031-5p	Hif3a
5:131472259|131477023//ENSMUST00000161226	mmu-miR-7015-5p	Shisal1
5:131472259|131477023//ENSMUST00000187544	mmu-miR-6993-5p	Kdm2a
4:143131710|143145446//ENSMUST00000105778	mmu-miR-7652-3p	Sarm1
4:143131710|143145446//ENSMUST00000197026	mmu-miR-6998-5p	Sh2d2a
5:131472259|131477023//ENSMUST00000160071	mmu-miR-7030-5p	Shisal1
4:143131710|143145446//ENSMUST00000197026	mmu-miR-5107-5p	Sh2d2a
2:169883526|169886586//ENSMUST00000109157	mmu-miR-5110	Hif3a
2:169883526|169886586//ENSMUST00000109157	mmu-miR-7019-3p	Csnk1g1
5:131472259|131477023//ENSMUST00000187544	mmu-miR-7081-5p	Psmb11
11:107043633|107077798//ENSMUST00000057892	mmu-miR-7655-5p	Sarm1
5:131472259|131477023//ENSMUST00000187544	mmu-miR-504-3p	Sh2d2a
5:131472259|131477023//ENSMUST00000161226	mmu-miR-3473b	Psmb11
2:169883526|169886586//ENSMUST00000109157	mmu-miR-671-5p	Shisal1
15:57821032|57823751//ENSMUST00000096430	mmu-miR-125a-3p	Shisal1
4:143131710|143145446//ENSMUST00000197026	mmu-miR-6950-5p	Sarm1
11:107043633|107077798//ENSMUST00000057892	mmu-miR-6931-5p	Fosl2
4:143131710|143145446//ENSMUST00000197026	mmu-miR-762	Sh2d2a
5:131472259|131477023//ENSMUST00000187544	mmu-miR-7075-5p	Sh2d2a
11:107043633|107077798//ENSMUST00000057892	mmu-miR-6372	Kdm2a
11:107043633|107077798//ENSMUST00000057892	mmu-miR-7021-3p	Snph
4:143131710|143145446//ENSMUST00000197026	mmu-miR-6930-5p	Shisal1
4:143131710|143145446//ENSMUST00000197026	mmu-miR-7006-5p	Kdm2a
4:143131710|143142234//ENSMUST00000105778	mmu-miR-7076-5p	Shisal1
11:107043633|107077798//ENSMUST00000057892	mmu-miR-7684-5p	Psmb11
2:169883526|169886586//ENSMUST00000109157	mmu-miR-6930-5p	Csnk1g1
11:107043633|107077798//ENSMUST00000057892	mmu-miR-6969-5p	Fosl2
2:169883526|169886586//ENSMUST00000109157	mmu-miR-6978-3p	Fosl2
2:169883526|169886586//ENSMUST00000109157	mmu-miR-7684-5p	Hif3a
5:131472259|131477023//ENSMUST00000187544	mmu-miR-7048-5p	Sh2d2a
4:143131710|143145446//ENSMUST00000197026	mmu-miR-8113	Mgll
11:107043633|107077798//ENSMUST00000057892	mmu-miR-5114	Hif3a
11:107043633|107077798//ENSMUST00000057892	mmu-miR-7682-3p	Hif3a
4:143131710|143145446//ENSMUST00000197026	mmu-miR-7064-5p	Sarm1
5:131472259|131477023//ENSMUST00000161226	mmu-miR-7075-5p	Shisal1
2:169883526|169886586//ENSMUST00000109157	mmu-miR-3098-3p	Csnk1g1
11:107043633|107077798//ENSMUST00000057892	mmu-miR-7056-5p	Snph
4:143131710|143145446//ENSMUST00000105778	mmu-miR-346-3p	Psmb11
5:131472259|131477023//ENSMUST00000187544	mmu-miR-2861	Snph
4:143131710|143145446//ENSMUST00000105778	mmu-miR-3085-3p	Sarm1
11:107043633|107077798//ENSMUST00000057892	mmu-miR-7025-5p	Hif3a
11:107043633|107077798//ENSMUST00000057892	mmu-miR-6907-5p	Hif3a
11:107043633|107077798//ENSMUST00000057892	mmu-miR-7019-5p	Hif3a
5:131472259|131477023//ENSMUST00000187544	mmu-miR-7239-3p	Kdm2a
15:57821032|57823751//ENSMUST00000096430	mmu-miR-705	Shisal1
4:143131710|143145446//ENSMUST00000197026	mmu-miR-7048-5p	Shisal1
11:107043633|107077798//ENSMUST00000057892	mmu-miR-7094b-2-5p	Hif3a
2:169883526|169886586//ENSMUST00000109157	mmu-miR-7688-5p	Csnk1g1
11:107043633|107077798//ENSMUST00000057892	mmu-miR-7020-5p	Csnk1g1
5:131472259|131477023//ENSMUST00000160071	mmu-miR-760-3p	Kdm2a
5:131472259|131477023//ENSMUST00000161226	mmu-miR-6369	Sh2d2a
4:143131710|143145446//ENSMUST00000197026	mmu-miR-6899-5p	Shisal1
11:107043633|107077798//ENSMUST00000057892	mmu-miR-7674-5p	Sarm1
2:169883526|169886586//ENSMUST00000109157	mmu-miR-7035-3p	Shisal1
4:143131710|143145446//ENSMUST00000105778	mmu-miR-5104	Mgll
4:143131710|143145446//ENSMUST00000197026	mmu-miR-7048-5p	Sh2d2a
4:143131710|143142234//ENSMUST00000105778	mmu-miR-7086-5p	Hif3a
5:131472259|131477023//ENSMUST00000161226	mmu-miR-7015-5p	Psmb11
4:143131710|143145446//ENSMUST00000197026	mmu-miR-7054-5p	Psmb11
2:169883526|169886586//ENSMUST00000109157	mmu-miR-3473e	Sarm1
5:131472259|131477023//ENSMUST00000161226	mmu-miR-7094b-2-5p	Kdm2a
5:131472259|131477023//ENSMUST00000187544	mmu-miR-6924-5p	Shisal1
11:107043633|107077798//ENSMUST00000057892	mmu-miR-7025-5p	Mgll
5:131472259|131477023//ENSMUST00000161226	mmu-miR-7008-5p	Sarm1
4:143131710|143145446//ENSMUST00000197026	mmu-miR-504-3p	Sh2d2a
5:131472259|131477023//ENSMUST00000187544	mmu-miR-762	Sh2d2a
11:107043633|107077798//ENSMUST00000057892	mmu-miR-7655-5p	Mgll
4:143131710|143145446//ENSMUST00000105778	mmu-miR-423-5p	Mgll
11:107043633|107077798//ENSMUST00000057892	mmu-miR-7084-3p	Snph
5:131472259|131477023//ENSMUST00000161226	mmu-miR-7094b-2-5p	Shisal1
11:107043633|107077798//ENSMUST00000057892	mmu-miR-6914-5p	Snph
11:107043633|107077798//ENSMUST00000057892	mmu-miR-432	Mgll
4:143131710|143145446//ENSMUST00000197026	mmu-miR-6953-5p	Shisal1
2:169883526|169886586//ENSMUST00000109157	mmu-miR-7078-5p	Sh2d2a
4:143131710|143145446//ENSMUST00000197026	mmu-miR-6960-5p	Sarm1
4:143131710|143145446//ENSMUST00000105778	mmu-miR-7018-5p	Mgll
11:107043633|107077798//ENSMUST00000057892	mmu-miR-3547-5p	Shisal1
4:143131710|143142234//ENSMUST00000105778	mmu-miR-6930-5p	Shisal1
5:131472259|131477023//ENSMUST00000161226	mmu-miR-3473b	Sarm1
5:131472259|131477023//ENSMUST00000161226	mmu-miR-6993-5p	Kdm2a
11:107043633|107077798//ENSMUST00000057892	mmu-miR-674-5p	Psmb11
2:169883526|169886586//ENSMUST00000109157	mmu-miR-6987-5p	Csnk1g1
4:143131710|143145446//ENSMUST00000197026	mmu-miR-705	Kdm2a
4:143131710|143145446//ENSMUST00000197026	mmu-miR-3085-3p	Sarm1
4:143131710|143145446//ENSMUST00000105778	mmu-miR-149-3p	Sh2d2a
4:143131710|143145446//ENSMUST00000105778	mmu-miR-6945-5p	Sh2d2a
5:131472259|131477023//ENSMUST00000160071	mmu-miR-7001-5p	Snph
4:143131710|143145446//ENSMUST00000197026	mmu-miR-6907-5p	Mgll
2:169883526|169886586//ENSMUST00000109157	mmu-miR-5623-5p	Fosl2
2:169883526|169886586//ENSMUST00000109157	mmu-miR-6962-5p	Shisal1
4:143131710|143145446//ENSMUST00000197026	mmu-miR-671-5p	Sh2d2a
11:107043633|107077798//ENSMUST00000057892	mmu-miR-7018-5p	Hif3a
11:107043633|107077798//ENSMUST00000057892	mmu-miR-7047-5p	Kdm2a
4:143131710|143145446//ENSMUST00000105778	mmu-miR-7075-5p	Shisal1
4:143131710|143142234//ENSMUST00000105778	mmu-miR-1943-5p	Shisal1
4:143131710|143145446//ENSMUST00000197026	mmu-miR-7064-3p	Mgll
4:143131710|143145446//ENSMUST00000197026	mmu-miR-6957-5p	Psmb11
5:131472259|131477023//ENSMUST00000161226	mmu-miR-709	Psmb11
5:131472259|131477023//ENSMUST00000187544	mmu-miR-3473b	Sarm1
11:107043633|107077798//ENSMUST00000057892	mmu-miR-351-5p	Sarm1
4:143131710|143145446//ENSMUST00000197026	mmu-miR-466i-5p	Sh2d2a
11:107043633|107077798//ENSMUST00000057892	mmu-miR-93-5p	Mgll
4:143131710|143145446//ENSMUST00000197026	mmu-miR-7033-5p	Mgll
11:107043633|107077798//ENSMUST00000057892	mmu-miR-6925-5p	Snph
5:131472259|131477023//ENSMUST00000187544	mmu-miR-1982-5p	Shisal1
2:169883526|169886586//ENSMUST00000109157	mmu-miR-3090-3p	Sarm1
4:143131710|143145446//ENSMUST00000197026	mmu-miR-7033-5p	Sh2d2a
4:143131710|143142234//ENSMUST00000105778	mmu-miR-6931-5p	Snph
5:131472259|131477023//ENSMUST00000160071	mmu-miR-5114	Sarm1
5:131472259|131477023//ENSMUST00000160071	mmu-miR-7047-5p	Sarm1
4:143131710|143145446//ENSMUST00000105778	mmu-miR-6981-5p	Kdm2a
4:143131710|143142234//ENSMUST00000105778	mmu-miR-7235-5p	Shisal1
5:131472259|131477023//ENSMUST00000161226	mmu-miR-7067-5p	Snph
4:143131710|143145446//ENSMUST00000105778	mmu-miR-1930-5p	Shisal1
2:169883526|169886586//ENSMUST00000109157	mmu-miR-330-5p	Psmb11
4:143131710|143145446//ENSMUST00000197026	mmu-miR-7682-3p	Sh2d2a
4:143131710|143145446//ENSMUST00000197026	mmu-miR-6919-3p	Kdm2a
11:107043633|107077798//ENSMUST00000057892	mmu-miR-5113	Fosl2
4:143131710|143145446//ENSMUST00000105778	mmu-miR-7006-5p	Mgll
2:169883526|169886586//ENSMUST00000109157	mmu-miR-7083-5p	Fosl2
2:169883526|169886586//ENSMUST00000109157	mmu-miR-3098-3p	Shisal1
4:143131710|143145446//ENSMUST00000197026	mmu-miR-7064-5p	Kdm2a
2:169883526|169886586//ENSMUST00000109157	mmu-miR-7000-5p	Sarm1
5:131472259|131477023//ENSMUST00000161226	mmu-miR-504-3p	Snph
11:107043633|107077798//ENSMUST00000057892	mmu-miR-6907-5p	Snph
11:107043633|107077798//ENSMUST00000057892	mmu-miR-7048-5p	Csnk1g1
4:143131710|143142234//ENSMUST00000105778	mmu-miR-466j	Shisal1
11:107043633|107077798//ENSMUST00000057892	mmu-miR-1962	Shisal1
2:169883526|169886586//ENSMUST00000109157	mmu-miR-5133	Sh2d2a
4:143131710|143145446//ENSMUST00000105778	mmu-miR-3110-5p	Sarm1
11:107043633|107077798//ENSMUST00000057892	mmu-miR-185-3p	Mgll
11:107043633|107077798//ENSMUST00000057892	mmu-miR-7216-5p	Fosl2
5:131472259|131477023//ENSMUST00000161226	mmu-miR-5110	Psmb11
11:107043633|107077798//ENSMUST00000057892	mmu-miR-6926-5p	Snph
5:131472259|131477023//ENSMUST00000160071	mmu-miR-7075-5p	Kdm2a
5:131472259|131477023//ENSMUST00000160071	mmu-miR-7020-5p	Sh2d2a
2:169883526|169886586//ENSMUST00000109157	mmu-miR-709	Sarm1
4:143131710|143145446//ENSMUST00000197026	mmu-miR-20b-3p	Kdm2a
4:143131710|143145446//ENSMUST00000197026	mmu-miR-1906	Sarm1
4:143131710|143145446//ENSMUST00000197026	mmu-miR-466i-5p	Shisal1
4:143131710|143145446//ENSMUST00000105778	mmu-miR-6987-5p	Sh2d2a
11:107043633|107077798//ENSMUST00000057892	mmu-miR-1306-5p	Snph
4:143131710|143145446//ENSMUST00000197026	mmu-miR-7029-3p	Psmb11
11:107043633|107077798//ENSMUST00000057892	mmu-miR-7005-3p	Fosl2
4:143131710|143145446//ENSMUST00000105778	mmu-miR-7076-5p	Shisal1
4:143131710|143142234//ENSMUST00000105778	mmu-miR-6919-3p	Shisal1
4:143131710|143145446//ENSMUST00000197026	mmu-miR-7074-5p	Shisal1
2:169883526|169886586//ENSMUST00000109157	mmu-miR-7069-5p	Hif3a
4:143131710|143145446//ENSMUST00000197026	mmu-miR-878-3p	Shisal1
4:143131710|143145446//ENSMUST00000197026	mmu-miR-8103	Psmb11
11:107043633|107077798//ENSMUST00000057892	mmu-miR-5129-5p	Shisal1
4:143131710|143145446//ENSMUST00000197026	mmu-miR-7019-5p	Mgll
11:107043633|107077798//ENSMUST00000057892	mmu-miR-29c-3p	Kdm2a
11:107043633|107077798//ENSMUST00000057892	mmu-miR-7020-5p	Fosl2
4:143131710|143142234//ENSMUST00000105778	mmu-miR-7074-5p	Snph
4:143131710|143145446//ENSMUST00000105778	mmu-miR-6388	Shisal1
4:143131710|143145446//ENSMUST00000197026	mmu-miR-7000-3p	Shisal1
11:107043633|107077798//ENSMUST00000057892	mmu-miR-20b-5p	Fosl2
11:107043633|107077798//ENSMUST00000057892	mmu-miR-7212-5p	Csnk1g1
11:107043633|107077798//ENSMUST00000057892	mmu-miR-7212-5p	Hif3a
5:131472259|131477023//ENSMUST00000161226	mmu-miR-346-3p	Psmb11
5:131472259|131477023//ENSMUST00000160071	mmu-miR-6922-5p	Shisal1
5:131472259|131477023//ENSMUST00000187544	mmu-miR-7094b-2-5p	Sarm1
11:107043633|107077798//ENSMUST00000057892	mmu-miR-6357	Psmb11
11:107043633|107077798//ENSMUST00000057892	mmu-miR-7064-3p	Mgll
5:131472259|131477023//ENSMUST00000160071	mmu-miR-7075-5p	Sh2d2a
4:143131710|143145446//ENSMUST00000197026	mmu-miR-7041-5p	Kdm2a
5:131472259|131477023//ENSMUST00000161226	mmu-miR-6924-5p	Shisal1
5:131472259|131477023//ENSMUST00000161226	mmu-miR-7020-5p	Shisal1
4:143131710|143145446//ENSMUST00000197026	mmu-miR-1927	Shisal1
4:143131710|143145446//ENSMUST00000197026	mmu-miR-6983-5p	Sh2d2a
11:107043633|107077798//ENSMUST00000057892	mmu-miR-7038-3p	Csnk1g1
4:143131710|143145446//ENSMUST00000105778	mmu-miR-351-5p	Kdm2a
2:169883526|169886586//ENSMUST00000109157	mmu-miR-6962-5p	Sh2d2a
11:107043633|107077798//ENSMUST00000057892	mmu-miR-6925-5p	Mgll
5:131472259|131477023//ENSMUST00000187544	mmu-miR-346-3p	Psmb11
11:107043633|107077798//ENSMUST00000057892	mmu-miR-432	Fosl2
4:143131710|143142234//ENSMUST00000105778	mmu-miR-5132-5p	Shisal1
4:143131710|143145446//ENSMUST00000197026	mmu-miR-497b	Shisal1
11:107043633|107077798//ENSMUST00000057892	mmu-miR-1962	Snph
5:131472259|131477023//ENSMUST00000160071	mmu-miR-6924-5p	Shisal1
4:143131710|143145446//ENSMUST00000197026	mmu-miR-204-3p	Psmb11
5:131472259|131477023//ENSMUST00000161226	mmu-miR-3470b	Shisal1
4:143131710|143145446//ENSMUST00000197026	mmu-miR-6975-3p	Sh2d2a
11:107043633|107077798//ENSMUST00000057892	mmu-miR-1903	Csnk1g1
5:131472259|131477023//ENSMUST00000161226	mmu-miR-6940-5p	Psmb11
4:143131710|143145446//ENSMUST00000197026	mmu-miR-378d	Psmb11
2:169883526|169886586//ENSMUST00000109157	mmu-miR-1933-5p	Csnk1g1
4:143131710|143145446//ENSMUST00000197026	mmu-miR-6929-5p	Mgll
4:143131710|143145446//ENSMUST00000105778	mmu-miR-504-3p	Mgll
2:169883526|169886586//ENSMUST00000109157	mmu-miR-6368	Hif3a
5:131472259|131477023//ENSMUST00000161226	mmu-miR-1943-5p	Sarm1
11:107043633|107077798//ENSMUST00000057892	mmu-miR-361-3p	Fosl2
5:131472259|131477023//ENSMUST00000160071	mmu-miR-7094b-2-5p	Shisal1
11:107043633|107077798//ENSMUST00000057892	mmu-miR-7018-3p	Psmb11
4:143131710|143145446//ENSMUST00000197026	mmu-miR-346-3p	Sh2d2a
2:169883526|169886586//ENSMUST00000109157	mmu-miR-5110	Sh2d2a
2:169883526|169886586//ENSMUST00000109157	mmu-miR-3473e	Fosl2
11:107043633|107077798//ENSMUST00000057892	mmu-miR-7669-3p	Csnk1g1
2:169883526|169886586//ENSMUST00000109157	mmu-miR-7031-5p	Psmb11
4:143131710|143145446//ENSMUST00000105778	mmu-miR-7086-5p	Sh2d2a
5:131472259|131477023//ENSMUST00000161226	mmu-miR-7094b-2-5p	Sh2d2a
5:131472259|131477023//ENSMUST00000161226	mmu-miR-346-3p	Sh2d2a
11:107043633|107077798//ENSMUST00000057892	mmu-miR-7026-3p	Fosl2
5:131472259|131477023//ENSMUST00000161226	mmu-miR-5114	Kdm2a
4:143131710|143142234//ENSMUST00000105778	mmu-miR-7018-5p	Shisal1
11:107043633|107077798//ENSMUST00000057892	mmu-miR-1966-5p	Kdm2a
2:169883526|169886586//ENSMUST00000109157	mmu-miR-3473e	Csnk1g1
5:131472259|131477023//ENSMUST00000187544	mmu-miR-7048-5p	Shisal1
4:143131710|143145446//ENSMUST00000197026	mmu-miR-1968-5p	Shisal1
5:131472259|131477023//ENSMUST00000160071	mmu-miR-7081-5p	Snph
5:131472259|131477023//ENSMUST00000187544	mmu-miR-6940-5p	Psmb11
2:169883526|169886586//ENSMUST00000109157	mmu-miR-6769b-5p	Fosl2
4:143131710|143145446//ENSMUST00000197026	mmu-miR-1943-5p	Sh2d2a
5:131472259|131477023//ENSMUST00000187544	mmu-miR-6952-5p	Kdm2a
5:131472259|131477023//ENSMUST00000187544	mmu-miR-3473e	Sh2d2a
4:143131710|143145446//ENSMUST00000197026	mmu-miR-7078-5p	Sarm1
5:131472259|131477023//ENSMUST00000161226	mmu-miR-5110	Sarm1
4:143131710|143145446//ENSMUST00000197026	mmu-miR-7239-3p	Sh2d2a
4:143131710|143145446//ENSMUST00000105778	mmu-miR-7019-5p	Psmb11
11:107043633|107077798//ENSMUST00000057892	mmu-miR-6914-5p	Fosl2
4:143131710|143145446//ENSMUST00000105778	mmu-miR-5134-5p	Kdm2a
11:107043633|107077798//ENSMUST00000057892	mmu-miR-6974-5p	Shisal1
5:131472259|131477023//ENSMUST00000160071	mmu-miR-7048-5p	Shisal1
4:143131710|143145446//ENSMUST00000197026	mmu-miR-324-3p	Mgll
5:131472259|131477023//ENSMUST00000187544	mmu-miR-7094b-2-5p	Kdm2a
5:131472259|131477023//ENSMUST00000161226	mmu-miR-346-3p	Sarm1
4:143131710|143145446//ENSMUST00000105778	mmu-miR-6931-5p	Shisal1
2:169883526|169886586//ENSMUST00000109157	mmu-miR-470-5p	Shisal1
2:169883526|169886586//ENSMUST00000109157	mmu-miR-3081-5p	Sarm1
15:57821032|57823751//ENSMUST00000096430	mmu-miR-7015-3p	Shisal1
4:143131710|143145446//ENSMUST00000105778	mmu-miR-6975-3p	Sh2d2a
4:143131710|143145446//ENSMUST00000197026	mmu-miR-6356	Psmb11
4:143131710|143145446//ENSMUST00000105778	mmu-miR-5110	Sarm1
[truncated: 151 more rows]
